# Supplementary material for: Integrating spatial and single-cell transcriptomics data using deep generative models with SpatialScope
Source: Nat Commun. 2023 Nov 29;14:7848. doi: 10.1038/s41467-023-43629-w (PMC10687049; doi:10.1038/s41467-023-43629-w)
Supplement: Supplementary file 5 — Source Data [file 41467_2023_43629_MOESM5_ESM.xlsx]

## Sheet: Figure 2
Figure 2c							Figure 2d
		Dataset1	Dataset2	Dataset3	Dataset4			PCC
	SpatialScope	0.207553	0.274921	0.33207	0.290527				Dataset1		Dataset2		Dataset3		Dataset4
	Tangram	0.415385	0.591968	0.623418	0.593287				mean	error bar	mean	error bar	mean	error bar	mean	error bar
	CytoSpace	0.2918	0.347662	0.375637	0.367726			SpatialScope'	0.954696	0.0288783	0.954958	0.0138729	0.935689	0.0223804	0.948868	0.0167432
	StarDist+RCTD	0.234894	0.287332	0.34457	0.307777			'Tangram'	0.827809	0.0364252	0.738657	0.0254934	0.635439	0.0403933	0.756711	0.0273761
								'CytoSPACE'	0.803968	0.054359	0.808282	0.0284974	0.796284	0.0380908	0.801279	0.0318417
								'RCTD'	0.926502	0.0279966	0.946396	0.0116133	0.929975	0.0168234	0.950664	0.0109035
								'SpatialDWLS'	0.89404	0.0357488	0.92793	0.0137592	0.888282	0.0262183	0.928055	0.015296
								'Cell2location'	0.930378	0.0250351	0.947858	0.0102907	0.918076	0.0186584	0.946396	0.0113276
								'CARD'	0.894118	0.0274103	0.926771	0.0135681	0.889572	0.0233337	0.933483	0.0131549
								'SpaOTsc'	0.736602	0.0349908	0.803966	0.0171932	0.700048	0.0303354	0.818945	0.0184242
								'novoSpaRc'	0.830134	0.0421053	0.842671	0.0198628	0.739442	0.034146	0.85351	0.0214646
								'DestVI'	0.856889	0.042593	0.940178	0.0119307	0.831545	0.0391254	0.947487	0.0114691
								'STRIDE'	0.772424	0.0379642	0.809736	0.0220719	0.723999	0.0356274	0.867023	0.0201071
								'SPOTlight'	0.597269	0.0609585	0.396968	0.0362843	0.531879	0.0448582	0.368475	0.0416655
								'DSTG'	0.897274	0.0324715	0.914804	0.0136343	0.777588	0.0315664	0.906345	0.0162487
								RMSE
									Dataset1		Dataset2		Dataset3		Dataset4
									mean	error bar	mean	error bar	mean	error bar	mean	error bar
								SpatialScope'	0.0144388	0.00838387	0.0247522	0.00605448	0.0312302	0.00934371	0.0277077	0.00713361
								'Tangram'	0.086549	0.00828965	0.137224	0.0064353	0.15822	0.00881006	0.133557	0.00672841
								'CytoSPACE'	0.0637814	0.0155123	0.0893568	0.0110596	0.0967233	0.0151024	0.0941861	0.0123219
								'RCTD'	0.0436728	0.00793028	0.0592847	0.0061891	0.0636997	0.0079182	0.0595803	0.00716157
								'SpatialDWLS'	0.0493389	0.009884	0.0543405	0.00588503	0.0660039	0.00989545	0.0537955	0.00645545
								'Cell2location'	0.0393891	0.00796142	0.052183	0.00422774	0.0679629	0.00666508	0.0516192	0.00470588
								'CARD'	0.0695343	0.00774553	0.107133	0.00850925	0.103171	0.0109596	0.104562	0.00954728
								'SpaOTsc'	0.13341	0.00564815	0.150387	0.00415967	0.167906	0.00628614	0.144522	0.00459424
								'novoSpaRc'	0.074835	0.00952873	0.109753	0.00545705	0.140587	0.00804725	0.104292	0.00576156
								'DestVI'	0.0592075	0.0105238	0.0590868	0.00461189	0.0927777	0.0122621	0.054533	0.00472859
								'STRIDE'	0.105072	0.00835456	0.127035	0.00561496	0.150097	0.00759211	0.108043	0.00563537
								'SPOTlight'	0.140119	0.00941523	0.213239	0.00766476	0.18778	0.00912651	0.214239	0.00883051
								'DSTG'	0.0587093	0.00872161	0.0770542	0.00489647	0.127455	0.00887125	0.0836403	0.00555547
Figure 2e
	Dataset1
		method	StarDist+RCTD	StarDist+RCTD	StarDist+RCTD	CytoSPACE	CytoSPACE	CytoSPACE	Tangram	Tangram	Tangram	SpatialScope	SpatialScope	SpatialScope
		subsample	130UMI	260UMI	520UMI	130UMI	260UMI	520UMI	130UMI	260UMI	520UMI	130UMI	260UMI	520UMI
		cosine similarity	0.758885	0.75759	0.751766	0.694049	0.694646	0.692955	0.629264	0.641327	0.626204	0.797774	0.838291	0.854602
	Dataset2
		method	StarDist+RCTD	StarDist+RCTD	StarDist+RCTD	CytoSPACE	CytoSPACE	CytoSPACE	Tangram	Tangram	Tangram	SpatialScope	SpatialScope	SpatialScope
		subsample	107UMI	214UMI	53UMI	107UMI	214UMI	53UMI	107UMI	214UMI	53UMI	107UMI	214UMI	53UMI
		cosine similarity	0.59895	0.595562	0.596608	0.495832	0.504986	0.489333	0.383929	0.391856	0.372703	0.679686	0.724172	0.599703
	Dataset3
		method	StarDist+RCTD	StarDist+RCTD	StarDist+RCTD	CytoSPACE	CytoSPACE	CytoSPACE	Tangram	Tangram	Tangram	SpatialScope	SpatialScope	SpatialScope
		subsample	127UMI	255UMI	63UMI	127UMI	255UMI	63UMI	127UMI	255UMI	63UMI	127UMI	255UMI	63UMI
		cosine similarity	0.562909	0.549714	0.557201	0.450335	0.450877	0.439963	0.359686	0.358566	0.333834	0.640579	0.67596	0.581283
	Dataset4
		method	StarDist+RCTD	StarDist+RCTD	StarDist+RCTD	CytoSPACE	CytoSPACE	CytoSPACE	Tangram	Tangram	Tangram	SpatialScope	SpatialScope	SpatialScope
		subsample	106UMI	212UMI	53UMI	106UMI	212UMI	53UMI	106UMI	212UMI	53UMI	106UMI	212UMI	53UMI
		cosine similarity	0.590726	0.595832	0.596401	0.497095	0.499596	0.483282	0.383346	0.391824	0.363363	0.667599	0.707252	0.5933

## Sheet: Figure 4
Figure 4b
		Adipocytes	Atrial_Cardiomyocyte	Endothelial	Fibroblast	Lymphoid	Myeloid	Neuronal	Pericytes	Smooth_muscle_cells	Ventricular_Cardiomyocyte
	SpatialScope	0.001846	0.000646	0.275337	0.109378	0.013661	0.009692	0.000738	0.063965	0.019476	0.505261
	Tangram	0.014879	0.106452	0.203436	0.146896	0.014473	0.047207	0.012444	0.187204	0.016367	0.250642
	CytoSpace	0.027632	0	0.282416	0.13134	0.002153	0	0	0.001914	0.00323	0.551316
Figure 4g
	LR_comb	lig_cell_type	lig_expr	ligand	rec_cell_type	rec_expr	receptor	LR_expr	lig_nr	rec_nr	rand_expr	av_diff	log2fc	pvalue	LR_cell_comb	p.adj	PI
	RTN4-LINGO1	Smooth_muscle_cells	0.879352	RTN4	Endothelial	1.50488	LINGO1	2.38423	41	45	1.16995	1.21428	0.968023	0	Smooth_muscle_cells--Endothelial	0	1.8594
	SERPINE2-LRP1	Endothelial	0.882161	SERPINE2	Smooth_muscle_cells	0.723801	LRP1	1.60596	45	41	0.964978	0.640983	0.679761	0	Endothelial--Smooth_muscle_cells	0	1.3057
	RTN4-LINGO1	Smooth_muscle_cells	1.00548	RTN4	Fibroblast	2.7735	LINGO1	3.77898	28	36	1.94675	1.83223	0.922341	0.004	Smooth_muscle_cells--Fibroblast	0.072	1.05393
	JAG1-NOTCH2	Fibroblast	1.05298	JAG1	Smooth_muscle_cells	0.505615	NOTCH2	1.5586	36	28	0.853183	0.705415	0.799139	0.004	Fibroblast--Smooth_muscle_cells	0.0576	0.990594
	ADAM15-ITGA9	Endothelial	0.979195	ADAM15	Smooth_muscle_cells	0.573227	ITGA9	1.55242	45	41	1.02051	0.531917	0.560432	0.008	Endothelial--Smooth_muscle_cells	0.036	0.809095
	JAG1-NOTCH3	Fibroblast	1.05298	JAG1	Smooth_muscle_cells	2.59718	NOTCH3	3.65016	36	28	2.66662	0.983534	0.438825	0	Fibroblast--Smooth_muscle_cells	0	0.578704
	COL1A1-DDR2	Smooth_muscle_cells	0.538774	COL1A1	Fibroblast	1.61582	DDR2	2.15459	28	36	1.35823	0.796361	0.628648	0.016	Smooth_muscle_cells--Fibroblast	0.164571	0.492637
	JAG1-NOTCH3	Endothelial	1.10536	JAG1	Smooth_muscle_cells	2.25828	NOTCH3	3.36364	45	41	2.6519	0.711744	0.331863	0.008	Endothelial--Smooth_muscle_cells	0.036	0.47911
	JAG1-NOTCH4	Smooth_muscle_cells	2.17475	JAG1	Fibroblast	0.832213	NOTCH4	3.00697	28	36	2.242	0.764963	0.407763	0.004	Smooth_muscle_cells--Fibroblast	0.072	0.465938
	DLL4-NOTCH3	Endothelial	0.800295	DLL4	Smooth_muscle_cells	2.25828	NOTCH3	3.05857	45	41	2.58628	0.47229	0.233662	0.016	Endothelial--Smooth_muscle_cells	0.0576	0.289642
	PDGFD-PDGFRB	Fibroblast	1.43793	PDGFD	Smooth_muscle_cells	2.89074	PDGFRB	4.32867	36	28	3.43143	0.897248	0.326624	0.02	Fibroblast--Smooth_muscle_cells	0.130909	0.288419
	TGFB1-TGFBR3	Fibroblast	0.562025	TGFB1	Fibroblast	1.02708	TGFBR3	1.58911	53	53	0.969898	0.61921	0.658788	0	Fibroblast--Fibroblast	0	0.273838
	JAG1-NOTCH4	Smooth_muscle_cells	1.71986	JAG1	Endothelial	1.54277	NOTCH4	3.26264	41	45	2.60321	0.659424	0.314918	0.02	Smooth_muscle_cells--Endothelial	0.16	0.250637
	CXCL12-ACKR3	Fibroblast	0.690357	CXCL12	Smooth_muscle_cells	1.75904	ACKR3	2.44939	36	28	1.92328	0.526118	0.333461	0.032	Fibroblast--Smooth_muscle_cells	0.177231	0.250583
	FN1-ITGA8	Fibroblast	2.8234	FN1	Smooth_muscle_cells	1.96943	ITGA8	4.79283	36	28	3.88387	0.908958	0.296498	0.04	Fibroblast--Smooth_muscle_cells	0.192	0.2125
	A2M-LRP1	Endothelial	3.88463	A2M	Smooth_muscle_cells	0.723801	LRP1	4.60843	45	41	4.021	0.58743	0.192252	0.024	Endothelial--Smooth_muscle_cells	0.0822857	0.208531
	PDGFD-PDGFRB	Endothelial	1.03044	PDGFD	Smooth_muscle_cells	2.53536	PDGFRB	3.5658	45	41	3.09241	0.473392	0.199483	0.052	Endothelial--Smooth_muscle_cells	0.169043	0.154001
	SERPINE2-LRP1	Fibroblast	0.677015	SERPINE2	Ventricular_Cardiomyocyte	0.65891	LRP1	1.33593	83	178	1.58703	-0.251105	-0.3	0.008	Fibroblast--Ventricular_Cardiomyocyte	0.1152	-0.218217

## Sheet: Figure 5
Figure 5c
	50UMI					100UMI					200UMI
			MAE	cosine similarity				MAE	cosine similarity				MAE	cosine similarity
		GABRB1	0.368406	0.327756			GABRB1	0.37655	0.325804			GABRB1	0.373542	0.329263
		GRIA1	0.253524	0.420925			GRIA1	0.251555	0.427997			GRIA1	0.25019	0.434627
		SLC4A4	0.357005	0.515174			SLC4A4	0.356269	0.518002			SLC4A4	0.355611	0.518844
		GRID2	0.440993	0.477392			GRID2	0.449715	0.475292			GRID2	0.448171	0.475954
		SLC1A3	0.26221	0.542674			SLC1A3	0.262397	0.543954			SLC1A3	0.262699	0.548171
		FGF14	0.586295	0.548083			FGF14	0.586823	0.548734			FGF14	0.58465	0.549515
		NRXN1	0.557923	0.594617			NRXN1	0.560671	0.59455			NRXN1	0.555601	0.595716
		GRIK2	0.467808	0.440636			GRIK2	0.474666	0.441877			GRIK2	0.478705	0.445182
		KCND2	0.496632	0.597505			KCND2	0.498789	0.597682			KCND2	0.496751	0.598043
		TENM1	0.421566	0.415012			TENM1	0.418321	0.414975			TENM1	0.41862	0.424326
		ITPR1	0.202055	0.658228			ITPR1	0.208055	0.653775			ITPR1	0.208044	0.658346
		CNTN4	0.56968	0.203942			CNTN4	0.578797	0.20113			CNTN4	0.579581	0.201545
		EML5	0.470634	0.279431			EML5	0.476382	0.280028			EML5	0.479107	0.27895
		ADGRL3	0.480785	0.257473			ADGRL3	0.488875	0.261314			ADGRL3	0.491496	0.257208
		MBP	0.234253	0.641424			MBP	0.233549	0.640749			MBP	0.231923	0.64325
		EDIL3	0.314874	0.309867			EDIL3	0.315395	0.311968			EDIL3	0.315223	0.313091
		MOBP	0.174381	0.5779			MOBP	0.171877	0.582			MOBP	0.172974	0.581807
		APOE	0.281416	0.668341			APOE	0.279186	0.668367			APOE	0.279745	0.670253
		SYNE1	0.465399	0.539579			SYNE1	0.467749	0.541713			SYNE1	0.479157	0.54063
		MAG	0.160293	0.570096			MAG	0.157948	0.576204			MAG	0.157908	0.579407
		PLP1	0.19753	0.746218			PLP1	0.195699	0.749292			PLP1	0.195138	0.748619
		KCNMA1	0.601335	0.260521			KCNMA1	0.600302	0.264021			KCNMA1	0.605983	0.262802
		GABRB1	0.0885562	0.356277			GABRB1	0.0849909	0.386663			GABRB1	0.0799111	0.457653
		GRIA1	0.05405	0.539551			GRIA1	0.0536999	0.556272			GRIA1	0.0521294	0.594085
		SLC4A4	0.194568	0.396579			SLC4A4	0.174489	0.43143			SLC4A4	0.15338	0.467014
		GRID2	0.309454	0.47508			GRID2	0.309479	0.481432			GRID2	0.288587	0.492267
		SLC1A3	0.081481	0.503013			SLC1A3	0.0788091	0.534691			SLC1A3	0.0779498	0.546529
		FGF14	0.462239	0.545148			FGF14	0.449809	0.55093			FGF14	0.40834	0.559104
		NRXN1	0.381265	0.538476			NRXN1	0.227344	0.549414			NRXN1	0.21795	0.573133
		GRIK2	0.16381	0.266958			GRIK2	0.120093	0.335606			GRIK2	0.112299	0.428794
		KCND2	0.283032	0.55348			KCND2	0.203967	0.558457			KCND2	0.194074	0.586429
		TENM1	0.248377	0.300675			TENM1	0.167197	0.352318			TENM1	0.158371	0.423738
		ITPR1	0.0660697	0.656782			ITPR1	0.0647647	0.659557			ITPR1	0.0651018	0.647712
		CNTN4	0.0687735	0.25577			CNTN4	0.0667761	0.308275			CNTN4	0.0631207	0.397861
		EML5	0.0706054	0.242996			EML5	0.0675404	0.315444			EML5	0.0500331	0.500744
		ADGRL3	0.0656643	0.24822			ADGRL3	0.0585807	0.328263			ADGRL3	0.0452647	0.510604
		MBP	0.107711	0.667152			MBP	0.103758	0.668642			MBP	0.100256	0.655359
		EDIL3	0.0674259	0.374835			EDIL3	0.0621869	0.450275			EDIL3	0.0445424	0.616176
		MOBP	0.0698613	0.4385			MOBP	0.0681441	0.463448			MOBP	0.0647282	0.514168
		APOE	0.213807	0.412602			APOE	0.210704	0.422502			APOE	0.212099	0.404355
		SYNE1	0.343791	0.479338			SYNE1	0.270921	0.495108			SYNE1	0.240158	0.505682
		MAG	0.0487435	0.511129			MAG	0.0450965	0.561179			MAG	0.0428243	0.620228
		PLP1	0.053464	0.879421			PLP1	0.0610427	0.863705			PLP1	0.0662822	0.842608
		KCNMA1	0.0594374	0.285044			KCNMA1	0.0536277	0.385652			KCNMA1	0.0416381	0.524577
Figure 5e
	LR_comb	lig_cell_type	lig_expr	ligand	rec_cell_type	rec_expr	receptor	LR_expr	lig_nr	rec_nr	rand_expr	av_diff	log2fc	pvalue	LR_cell_comb	p.adj	PI
	Mdk-Ptprz1	Bergmann	0.31463	Mdk	Granule	0.539049	Ptprz1	0.853679	523	381	0.518921	0.334757	0.623747	0	Bergmann--Granule	0	0.873092
	Reln-Lrp8	Bergmann	0.160403	Reln	Granule	0.174012	Lrp8	0.334415	523	381	0.195352	0.139063	0.556639	0	Bergmann--Granule	0	0.779157
	Nlgn2-Nrxn1	Granule	0.178999	Nlgn2	Bergmann	0.647029	Nrxn1	0.826028	381	523	0.550764	0.275264	0.508921	0	Granule--Bergmann	0	0.712364
	Mdk-Ptprz1	Astrocytes	0.710478	Mdk	Purkinje	0.722687	Ptprz1	1.43316	206	131	1.00153	0.431633	0.477001	0	Astrocytes--Purkinje	0	0.540674
	Lrpap1-Lrp1	Astrocytes	0.521588	Lrpap1	Purkinje	0.189024	Lrp1	0.710611	206	131	0.435278	0.275333	0.598721	0.008	Astrocytes--Purkinje	0.127467	0.535618
	Nrg3-Erbb4	Bergmann	0.147036	Nrg3	Granule	1.2371	Erbb4	1.38414	523	381	1.12515	0.258983	0.276661	0	Bergmann--Granule	0	0.387257
	Ptn-Ptprz1	Bergmann	1.79928	Ptn	Granule	0.539049	Ptprz1	2.33832	523	381	1.95588	0.382444	0.246134	0	Bergmann--Granule	0	0.344527
	Psap-Gpr37l1	MLI1	0.900835	Psap	Astrocytes	3.92921	Gpr37l1	4.83004	41	42	3.4477	1.38234	0.474716	0	MLI1--Astrocytes	0	0.341089
	Apoe-Sorl1	Granule	2.03011	Apoe	Bergmann	0.778617	Sorl1	2.80873	381	523	2.35884	0.449885	0.242409	0	Granule--Bergmann	0	0.339313
	Apoe-Lrp8	Granule	2.07282	Apoe	Purkinje	0.615403	Lrp8	2.68822	681	550	2.24188	0.446341	0.251678	0	Granule--Purkinje	0	0.332359
	Nlgn2-Nrxn2	Granule	0.178999	Nlgn2	Bergmann	0.360079	Nrxn2	0.539078	381	523	0.422009	0.117069	0.291917	0.008	Granule--Bergmann	0.0735385	0.330884
	Nlgn1-Nrxn1	Granule	1.65199	Nlgn1	Bergmann	0.647029	Nrxn1	2.29902	381	523	1.94751	0.351505	0.228571	0	Granule--Bergmann	0	0.319943
	Apoe-Vldlr	Granule	2.07282	Apoe	Purkinje	0.595534	Vldlr	2.66835	681	550	2.24047	0.427881	0.242228	0	Granule--Purkinje	0	0.31988
	Apoe-Vldlr	MLI2	2.34142	Apoe	Purkinje	0.482247	Vldlr	2.82367	222	356	2.37352	0.450154	0.241217	0	MLI2--Purkinje	0	0.307507
	Nrg2-Erbb4	Bergmann	0.0371655	Nrg2	Granule	1.2371	Erbb4	1.27427	523	381	1.0653	0.208962	0.237955	0.004	Bergmann--Granule	0.0562353	0.297442
	Apoe-Lrp8	MLI2	2.34142	Apoe	Purkinje	0.413107	Lrp8	2.75453	222	356	2.37732	0.377207	0.204471	0	MLI2--Purkinje	0	0.260663
	Nrg1-Erbb4	Granule	0.0355603	Nrg1	Purkinje	0.199522	Erbb4	0.235082	681	550	0.167727	0.0673558	0.323755	0.02	Granule--Purkinje	0.159333	0.258257
	Apoe-Vldlr	MLI1	1.67739	Apoe	Purkinje	0.638148	Vldlr	2.31554	252	162	1.92016	0.395383	0.257879	0	MLI1--Purkinje	0	0.251118
	Apoe-Sorl1	MLI2	2.34142	Apoe	Purkinje	2.07466	Sorl1	4.41608	222	356	3.86573	0.550349	0.187484	0	MLI2--Purkinje	0	0.239007
	Psap-Gpr37l1	Bergmann	1.17174	Psap	Granule	0.175086	Gpr37l1	1.34682	523	381	1.16829	0.178528	0.189998	0.004	Bergmann--Granule	0.0562353	0.237495
	Lrpap1-Lrp1	Astrocytes	0.314263	Lrpap1	Granule	0.507668	Lrp1	0.821931	516	1489	0.715823	0.106108	0.176403	0.004	Astrocytes--Granule	0.0531111	0.224881
	Ptn-Ptprz1	Astrocytes	2.20472	Ptn	Bergmann	4.79002	Ptprz1	6.99474	141	109	5.92929	1.06545	0.234762	0	Astrocytes--Bergmann	0	0.216599
	Nrg3-Erbb4	Astrocytes	0.387525	Nrg3	Granule	1.08617	Erbb4	1.4737	516	1489	1.30308	0.17062	0.165564	0.004	Astrocytes--Granule	0.0531111	0.211063
	Fgf1-Fgfr1	Astrocytes	0.517957	Fgf1	Granule	0.6992	Fgfr1	1.21716	516	1489	1.08627	0.130888	0.150997	0	Astrocytes--Granule	0	0.192493
	Nlgn2-Nrxn3	Granule	0.161853	Nlgn2	Purkinje	2.9237	Nrxn3	3.08555	681	550	2.82378	0.261769	0.123707	0	Granule--Purkinje	0	0.163364
	Nlgn1-Nrxn3	Granule	1.48221	Nlgn1	Oligodendrocytes	1.09156	Nrxn3	2.57376	660	1485	2.25963	0.314134	0.180312	0	Granule--Oligodendrocytes	0	0.143833
	Mdk-Ptprz1	Astrocytes	0.704727	Mdk	Bergmann	4.79002	Ptprz1	5.49475	141	109	4.95905	0.535695	0.145206	0.004	Astrocytes--Bergmann	0.1195	0.133972
	Apoe-Vldlr	Astrocytes	5.45634	Apoe	Purkinje	0.692012	Vldlr	6.14835	206	131	5.65754	0.490813	0.118024	0	Astrocytes--Purkinje	0	0.133778
	Reln-Vldlr	Astrocytes	0.289376	Reln	Granule	0.192662	Vldlr	0.482038	516	1489	0.413245	0.0687924	0.181464	0.024	Astrocytes--Granule	0.185032	0.132968
	Apoe-Sorl1	Granule	2.07282	Apoe	Purkinje	1.95949	Sorl1	4.03231	681	550	3.73307	0.299236	0.108447	0.008	Granule--Purkinje	0.0831304	0.117148
	Nlgn1-Nrxn1	Granule	1.48221	Nlgn1	Oligodendrocytes	0.859075	Nrxn1	2.34128	660	1485	2.12593	0.215352	0.133231	0	Granule--Oligodendrocytes	0	0.106278
	Ptn-Ptprz1	Astrocytes	2.14367	Ptn	MLI2	4.33906	Ptprz1	6.48272	68	59	5.51727	0.965452	0.228815	0	Astrocytes--MLI2	0	0.0733517
	Nlgn1-Nrxn3	MLI1	5.21929	Nlgn1	Purkinje	2.39004	Nrxn3	7.60933	252	162	8.19863	-0.589296	-0.106267	0	MLI1--Purkinje	0	-0.103481
	Nlgn1-Nrxn1	MLI1	5.21929	Nlgn1	Purkinje	0.397906	Nrxn1	5.61719	252	162	6.18095	-0.563752	-0.135675	0	MLI1--Purkinje	0	-0.132118
	Nlgn1-Nrxn3	MLI2	4.21217	Nlgn1	Purkinje	2.43476	Nrxn3	6.64693	222	356	7.21486	-0.567927	-0.116598	0	MLI2--Purkinje	0	-0.148641
	Nlgn1-Nrxn1	MLI2	4.21217	Nlgn1	Purkinje	0.532232	Nrxn1	4.74441	222	356	5.19405	-0.44964	-0.128051	0	MLI2--Purkinje	0	-0.163241
	Nlgn2-Nrxn1	MLI1	0.251815	Nlgn2	Purkinje	0.397906	Nrxn1	0.649721	252	162	0.886033	-0.236312	-0.31	0	MLI1--Purkinje	0	-0.38492

## Sheet: Figure6
Figure 6b
		SpatialScope	Tangram	gimVI	SpaGE	SpaOTsc	novoSpaRc	stPlus	Seurat
	CUX2	0.144207	0.226478	0.207769	0.153157	0.258521	0.323491	0.160311	0.145116
	OTOF	0.059709	0.0923045	0.144633	0.0595345	0.233908	0.331275	0.0909359	0.054586
	RORB	0.167501	0.269034	0.189808	0.166075	0.228967	0.237858	0.207828	0.169635
	RSPO1	0.0958814	0.204345	0.195246	0.112645	0.25926	0.224152	0.104105	0.0906488
	SULF2	0.212443	0.240509	0.245459	0.199844	0.253405	0.294159	0.224941	0.190564
	FEZF2	0.135944	0.160715	0.185556	0.125168	0.198996	0.275589	0.122122	0.114504
	OSR1	0.0713103	0.142296	0.181411	0.0800212	0.133799	0.223822	0.0950821	0.0811148
	Overall	0.126714	0.190812	0.19284	0.128063	0.223836	0.272907	0.143618	0.120881
Figure 6e							Figure 6f
	gene	ct	log2 fold change	p value	sig			gene	cell type	log2 fold change	p value	sig
	acta2	Astro	-3.2339	3.43097	TRUE			Rgs20	Astro	0.00306259	0.00919915	FALSE
	aqp4	Astro	1.34709	3.62898	TRUE			Prex2	Astro	0.0187913	0.0811522	FALSE
	bmpr1b	Astro	-0.304316	0.40957	FALSE			Eya1	Astro	0.534134	2.37803	FALSE
	camk2d	Astro	1.87857	2.3329	FALSE			Paqr8	Astro	-0.104896	0.437911	FALSE
	ccdc162	Astro	3.52132	1.06189	FALSE			Adgrb3	Astro	-0.0581874	0.334572	FALSE
	ccdc80	Astro	-0.725831	0.539662	FALSE			Pou3f3	Astro	-0.536746	1.43739	FALSE
	cdca7	Astro	-8.00853	9.75524	TRUE			Pard3b	Astro	-0.0823255	0.181162	FALSE
	cdh20	Astro	-0.334567	0.408854	FALSE			Adam23	Astro	0.573945	1.81178	FALSE
	col23a1	Astro	0.0834467	0.0287269	FALSE			Igfbp5	Astro	2.13039	1.66283	FALSE
	ctss	Astro	-0.202017	0.0504895	FALSE			Acsl3	Astro	-0.147708	0.950727	FALSE
	cxcl14	Astro	1.35505	4.21899	TRUE			Serpine2	Astro	-0.184304	0.59351	FALSE
	daam2	Astro	1.25992	7.03285	TRUE			Dner	Astro	-1.04712	2.08497	FALSE
	egfr	Astro	-0.0256959	0.0263443	FALSE			Ramp1	Astro	-0.0351252	0.0271974	FALSE
	fam84b	Astro	-0.464839	0.157154	FALSE			Sned1	Astro	0.170846	0.084971	FALSE
	frem2	Astro	2.32988	4.53786	TRUE			Cdh20	Astro	-0.462892	0.604689	FALSE
	gfap	Astro	0.280095	0.187753	FALSE			Cdh19	Astro	-0.217955	0.687609	FALSE
	glra1	Astro	5.7207	2.59549	TRUE			Gli2	Astro	0.375281	1.20455	FALSE
	gpc6	Astro	0.338947	0.389487	FALSE			Nckap5	Astro	-0.23916	0.961377	FALSE
	igfbp5	Astro	-2.97968	8.48343	TRUE			Gpr37l1	Astro	-0.16765	0.594819	FALSE
	itgb8	Astro	1.95362	6.96864	TRUE			Csrp1	Astro	-0.754054	4.9763	TRUE
	lama3	Astro	2.59643	4.65842	TRUE			Glul	Astro	0.196662	1.49038	FALSE
	luzp2	Astro	2.05452	9.76117	TRUE			Prdx6	Astro	-0.263941	1.78893	FALSE
	meis2	Astro	-2.28272	5.57441	TRUE			Pbx1	Astro	-0.082966	0.425909	FALSE
	myh14	Astro	-2.27927	6.71696	TRUE			Igsf8	Astro	-0.15029	0.54549	FALSE
	pdgfc	Astro	0.742482	0.319462	FALSE			Atp1a2	Astro	-0.140153	1.00302	FALSE
	pdlim5	Astro	0.705892	1.15562	FALSE			Rgs7	Astro	0.386365	2.77018	FALSE
	phactr2	Astro	-0.137021	0.0906932	FALSE			Frmd4a	Astro	0.0457302	0.258725	FALSE
	plch1	Astro	-1.54285	1.1331	FALSE			Celf2	Astro	-0.588148	6.36553	TRUE
	pou3f3	Astro	-0.114069	0.214753	FALSE			Il15ra	Astro	-0.22913	0.211029	FALSE
	ptprt	Astro	1.91627	4.98094	TRUE			Slc39a12	Astro	0.146227	0.417015	FALSE
	ramp1	Astro	2.25776	5.875	TRUE			Nebl	Astro	0.253296	1.22186	FALSE
	rfx3	Astro	0.355857	0.294431	FALSE			Pnpla7	Astro	0.260492	0.795881	FALSE
	rgs6	Astro	0.274702	0.339972	FALSE			Notch1	Astro	-0.798496	1.21844	FALSE
	rorb	Astro	0.441641	0.997857	FALSE			Fnbp1	Astro	0.659804	5.21412	TRUE
	serpinf1	Astro	-1.26014	0.276562	FALSE			Strbp	Astro	-0.351241	1.73836	FALSE
	sox6	Astro	-1.02224	1.73698	FALSE			Lrp1b	Astro	-0.0495727	0.131409	FALSE
	st6galnac5	Astro	2.80942	9.10196	TRUE			Itgav	Astro	-0.0903029	0.189986	FALSE
	tenm3	Astro	0.0960443	0.111645	FALSE			Lrrc4c	Astro	0.281853	1.10755	FALSE
	tox	Astro	-0.772418	0.678645	FALSE			Slc1a2	Astro	-0.0440433	0.380708	FALSE
	unc13c	Astro	-0.608426	0.510064	FALSE			Lgr4	Astro	-0.000804062	0.000944462	FALSE
	wnt7b	Astro	-0.982586	1.57667	FALSE			Meis2	Astro	-3.38769	14.8085	TRUE
	vip	Astro	0.356349	0.207005	FALSE			Sema6d	Astro	0.0212154	0.0472061	FALSE
	alk	Sst	-3.19146	1.05944	FALSE			Mertk	Astro	-0.104756	0.601826	FALSE
	ankfn1	Sst	NA	NA	FALSE			Cst3	Astro	0.020945	0.115004	FALSE
	barx2	Sst	-1.69387	0.301577	FALSE			Ptprt	Astro	0.766006	1.76777	FALSE
	bcl11b	Sst	-0.144129	0.0503592	FALSE			Sdc4	Astro	0.323364	1.19166	FALSE
	cacng5	Sst	14.625	9.89057	TRUE			Cdh4	Astro	1.2936	2.82784	FALSE
	calb2	Sst	15.9591	8.59437	TRUE			Tspan7	Astro	0.0689666	0.371569	FALSE
	cdh13	Sst	0.347824	0.094306	FALSE			Fgf13	Astro	-0.609423	2.35606	FALSE
	cdh9	Sst	3.14377	1.62479	FALSE			Dmd	Astro	0.0414122	0.108672	FALSE
	chrna2	Sst	7.90574	2.24823	FALSE			Eda	Astro	0.904708	3.21416	TRUE
	col14a1	Sst	NA	NA	FALSE			Phka1	Astro	-0.655226	5.64926	TRUE
	col25a1	Sst	5.13826	1.41636	FALSE			Tsc22d3	Astro	-0.30307	1.14079	FALSE
	crhr2	Sst	NA	NA	FALSE			Gpm6b	Astro	-0.0748515	0.342804	FALSE
	cux2	Sst	3.76963	1.93463	FALSE			Nlgn1	Astro	-0.355765	4.48712	FALSE
	egfem1	Sst	NA	NA	FALSE			Slc7a11	Astro	-0.324269	0.812777	FALSE
	egln3	Sst	-7.85797	3.17301	TRUE			Gria2	Astro	-0.269367	1.85069	FALSE
	elfn1	Sst	1.48654	0.73174	FALSE			Pdgfc	Astro	0.899698	0.502969	FALSE
	epha7	Sst	6.4506	2.58749	TRUE			Bcan	Astro	-0.137633	0.412608	FALSE
	flrt3	Sst	-2.89675	0.968515	FALSE			Gm3764	Astro	-0.312004	3.09495	FALSE
	glra1	Sst	NA	NA	FALSE			Notch2	Astro	-0.552535	1.10781	FALSE
	grik1	Sst	2.80687	1.33484	FALSE			Sort1	Astro	0.147697	0.255688	FALSE
	grin3a	Sst	2.71669	1.80973	FALSE			Vav3	Astro	-0.80513	3.21961	TRUE
	grm1	Sst	0.203514	0.074089	FALSE			S1pr1	Astro	0.165662	0.638716	FALSE
	hpse	Sst	NA	NA	FALSE			F3	Astro	0.240387	1.57712	FALSE
	il1rapl2	Sst	NA	NA	FALSE			Etnppl	Astro	0.131315	0.29687	FALSE
	iqgap2	Sst	0.318956	0.0666891	FALSE			Bmpr1b	Astro	0.0319563	0.0281951	FALSE
	l3mbtl4	Sst	NA	NA	FALSE			Pdlim5	Astro	0.870405	0.976305	FALSE
	lhx6	Sst	-0.969098	0.811479	FALSE			St6galnac5	Astro	1.92391	4.42202	TRUE
	moxd1	Sst	NA	NA	FALSE			Tox	Astro	-2.00387	4.22235	TRUE
	nhs	Sst	-3.12573	1.61037	FALSE			Fut9	Astro	0.222175	0.660499	FALSE
	nkain3	Sst	12.7576	9.88406	TRUE			Cntfr	Astro	-0.100822	0.161575	FALSE
	nnmt	Sst	NA	NA	FALSE			Gm2163	Astro	-0.282142	0.658829	FALSE
	nos1	Sst	NA	NA	FALSE			Gabbr2	Astro	-0.0422407	0.0677388	FALSE
	npas1	Sst	1.98604	0.935301	FALSE			Nfib	Astro	0.215325	1.08707	FALSE
	nxph1	Sst	1.30732	1.28706	FALSE			Nfia	Astro	0.123954	0.755693	FALSE
	olah	Sst	NA	NA	FALSE			Dab1	Astro	-0.153055	0.626713	FALSE
	olfm3	Sst	11.7819	4.67829	TRUE			Plpp3	Astro	-0.49797	8.54287	FALSE
	pcdh8	Sst	14.8615	9.82057	TRUE			Osbpl9	Astro	-0.344404	1.25869	FALSE
	pld5	Sst	NA	NA	FALSE			Ptprf	Astro	1.57111	1.32692	FALSE
	prokr2	Sst	NA	NA	FALSE			Yars	Astro	-0.395921	0.354018	FALSE
	ptprm	Sst	0.0771393	0.0215227	FALSE			Prdm16	Astro	0.128956	0.322035	FALSE
	ptpru	Sst	4.5441	2.26793	FALSE			Grm3	Astro	0.207253	1.4626	FALSE
	pxdc1	Sst	0.430085	0.0688921	FALSE			Magi2	Astro	0.117273	0.784841	FALSE
	reln	Sst	4.4765	2.95756	TRUE			Fgfr3	Astro	-0.222224	0.543254	FALSE
	rgs6	Sst	0.992076	0.382062	FALSE			Lrpap1	Astro	0.208392	0.303051	FALSE
	sertm1	Sst	-10.162	8.48169	TRUE			Limch1	Astro	-1.14066	9.1395	TRUE
	slc30a3	Sst	-1.40716	0.858275	FALSE			Gabrb1	Astro	-0.174524	1.72013	FALSE
	slc32a1	Sst	1.80135	3.08894	TRUE			Slc4a4	Astro	0.00119839	0.00448874	FALSE
	sox6	Sst	-1.01202	0.380451	FALSE			Sparcl1	Astro	-0.0326249	0.130745	FALSE
	st6galnac5	Sst	-0.91824	0.176017	FALSE			Phkg1	Astro	0.0985896	0.397528	FALSE
	thsd7a	Sst	6.11563	2.93837	TRUE			Auts2	Astro	0.0761695	0.385874	FALSE
	tox	Sst	-1.52156	0.424921	FALSE			Epo	Astro	-0.175644	0.286385	FALSE
	trpc6	Sst	0.574295	0.121054	FALSE			Ptprz1	Astro	0.0712987	0.390273	FALSE
	ubash3b	Sst	0.43311	0.171166	FALSE			Npy	Astro	1.62272	1.17217	FALSE
	unc13c	Sst	3.48778	1.23206	FALSE			Mpp6	Astro	0.167877	0.259219	FALSE
	wipf3	Sst	0.0461074	0.0134225	FALSE			Grid2	Astro	0.339681	2.87176	FALSE
	calb1	Sst	4.98846	2.91586	TRUE			Ctnna2	Astro	-0.157434	0.653354	FALSE
	gad2	Sst	1.67269	1.11883	FALSE			Eva1a	Astro	0.115361	0.268492	FALSE
	tac2	Sst	2.16752	0.555708	FALSE			Irak2	Astro	0.369437	1.78857	FALSE
	cnr1	Sst	0.154544	0.0202049	FALSE			Atp2b2	Astro	-0.0640738	0.0992203	FALSE
	sst	Sst	2.61224	2.85032	TRUE			Slc6a1	Astro	0.121496	0.412114	FALSE
	rab3b	Sst	1.32026	1.07964	FALSE			Syn2	Astro	-0.0143246	0.0194933	FALSE
	gad1	Sst	0.58278	0.242459	FALSE			Lrp6	Astro	-0.620541	1.37737	FALSE
	adamts2	Oligo	-1.80228	1.33815	FALSE			Slco1c1	Astro	0.19522	0.703056	FALSE
	adamts4	Oligo	-0.0628885	0.0674868	FALSE			Sox5	Astro	0.000846385	0.00184829	FALSE
	ano4	Oligo	0.987337	2.32677	FALSE			Itpr2	Astro	-1.52037	12.5504	TRUE
	ccdc162	Oligo	NA	NA	FALSE			Ttyh1	Astro	0.0717081	0.266788	FALSE
	cdh20	Oligo	1.05872	1.07642	FALSE			Hif3a	Astro	0.358474	1.42182	FALSE
	chn2	Oligo	-0.74187	0.817033	FALSE			Apoe	Astro	-0.115117	0.638155	FALSE
	ctss	Oligo	-1.86266	0.556967	FALSE			Slc7a10	Astro	-0.278898	0.824967	FALSE
	daam2	Oligo	-0.786918	1.40158	FALSE			Myh14	Astro	-2.73358	4.56242	TRUE
	dscaml1	Oligo	-1.3927	2.04296	FALSE			Luzp2	Astro	0.904831	1.26586	FALSE
	enpp6	Oligo	-0.424417	0.155507	FALSE			Rgma	Astro	-0.275868	0.604947	FALSE
	ikzf2	Oligo	-2.3816	2.21926	FALSE			Mfge8	Astro	-0.36343	2.14552	FALSE
	marcksl1	Oligo	-1.18106	0.783517	FALSE			Sox6	Astro	-1.44844	2.30714	FALSE
	myh14	Oligo	-0.71091	0.778064	FALSE			Fgfr2	Astro	-0.252804	2.2885	FALSE
	ndst4	Oligo	NA	NA	FALSE			Htra1	Astro	-0.255794	2.13973	FALSE
	opalin	Oligo	-0.190209	0.155418	FALSE			Dock1	Astro	-0.0626043	0.139708	FALSE
	parm1	Oligo	-0.479481	0.256138	FALSE			Plekhg1	Astro	-0.196756	0.58208	FALSE
	pdgfc	Oligo	-0.591926	0.199838	FALSE			Vip	Astro	0.854289	1.57089	FALSE
	plekhg3	Oligo	-0.616668	1.72913	FALSE			Sash1	Astro	0.139169	0.37572	FALSE
	pou3f1	Oligo	2.7787	3.37157	TRUE			Nhsl1	Astro	-0.136396	0.427962	FALSE
	prox1	Oligo	-1.09773	2.31947	FALSE			Pde7b	Astro	0.289631	1.32476	FALSE
	ptprk	Oligo	1.14014	1.51776	FALSE			Lama2	Astro	0.412182	2.48723	FALSE
	slc25a13	Oligo	2.48257	3.30102	TRUE			Grik2	Astro	-0.261987	0.692049	FALSE
	sox10	Oligo	0.242467	0.514139	FALSE			Gja1	Astro	0.158977	0.769315	FALSE
	sulf2	Oligo	-1.17649	1.67215	FALSE			Psap	Astro	0.0134565	0.0213981	FALSE
	tmtc2	Oligo	2.03775	2.43246	FALSE			Rfx4	Astro	-0.268036	0.883879	FALSE
	tnfaip6	Oligo	-0.996575	1.20951	FALSE			Rmst	Astro	0.454143	4.15888	FALSE
	ubash3b	Oligo	1.27249	1.36183	FALSE			Lrp1	Astro	-0.30503	0.560706	FALSE
	unc5b	Oligo	-0.538878	0.84534	FALSE			Ccl25	Astro	-0.362515	0.36802	FALSE
	vip	Oligo	0.133079	0.0499204	FALSE			Gas6	Astro	0.167936	0.14259	FALSE
	1700022i11rik	L6 CT	NA	NA	FALSE			Fgfr1	Astro	-0.290433	0.90985	FALSE
	1810046k07rik	L6 CT	NA	NA	FALSE			Stox2	Astro	-0.0864192	0.342979	FALSE
	adra1b	L6 CT	NA	NA	FALSE			Tenm3	Astro	-0.100411	0.131321	FALSE
	b4galnt3	L6 CT	NA	NA	FALSE			Wdr17	Astro	-0.0785758	0.566253	FALSE
	bcl11b	L6 CT	-2.35002	0.687178	FALSE			Cpe	Astro	0.109912	0.688994	FALSE
	cbln2	L6 CT	NA	NA	FALSE			Nwd1	Astro	-0.236534	1.01962	FALSE
	ccdc162	L6 CT	NA	NA	FALSE			Nr3c2	Astro	0.342852	0.911854	FALSE
	cdh12	L6 CT	NA	NA	FALSE			Calr	Astro	-0.290983	0.393795	FALSE
	ceacam9	L6 CT	NA	NA	FALSE			Amfr	Astro	-0.947777	1.75989	FALSE
	col23a1	L6 CT	NA	NA	FALSE			Mt1	Astro	0.058169	0.175155	FALSE
	egfem1	L6 CT	NA	NA	FALSE			Fam107a	Astro	-0.388256	1.54374	FALSE
	egr2	L6 CT	NA	NA	FALSE			Adk	Astro	0.277894	1.92134	FALSE
	epha7	L6 CT	1.84284	0.414903	FALSE			Kcnma1	Astro	-0.371908	1.20573	FALSE
	fezf2	L6 CT	NA	NA	FALSE			Bmpr1a	Astro	0.231687	0.657246	FALSE
	flrt3	L6 CT	NA	NA	FALSE			Gjb6	Astro	0.270111	0.924759	FALSE
	fosb	L6 CT	NA	NA	FALSE			Tnfrsf19	Astro	-0.00897031	0.0111721	FALSE
	foxp2	L6 CT	-9.2661	5.403	TRUE			Clu	Astro	0.223567	0.970392	FALSE
	glra1	L6 CT	NA	NA	FALSE			Pcdh9	Astro	0.384774	7.60382	FALSE
	grm8	L6 CT	-5.2353	1.67167	FALSE			Gpc5	Astro	-0.0465533	0.40692	FALSE
	hs3st5	L6 CT	NA	NA	FALSE			Gpc6	Astro	3.32752	4.12387	TRUE
	igfbp4	L6 CT	0.841563	0.122104	FALSE			Cldn10	Astro	0.576944	3.66228	FALSE
	iqgap2	L6 CT	NA	NA	FALSE			Farp1	Astro	0.0477494	0.199816	FALSE
	lmo1	L6 CT	NA	NA	FALSE			Maml2	Astro	-0.0978609	0.36801	FALSE
	lsp1	L6 CT	NA	NA	FALSE			Fat3	Astro	0.117048	0.20603	FALSE
	lyzl4	L6 CT	NA	NA	FALSE			Ldlr	Astro	0.652658	0.933266	FALSE
	npsr1	L6 CT	NA	NA	FALSE			Ntm	Astro	0.0256021	0.147895	FALSE
	nr4a1	L6 CT	NA	NA	FALSE			Kirrel3	Astro	-0.32969	0.826361	FALSE
	nr4a2	L6 CT	NA	NA	FALSE			St3gal4	Astro	0.0942473	0.412497	FALSE
	olfm3	L6 CT	NA	NA	FALSE			Hepacam	Astro	-0.0889126	0.295137	FALSE
	pou6f2	L6 CT	NA	NA	FALSE			Sorl1	Astro	0.862595	2.04108	FALSE
	prdm8	L6 CT	NA	NA	FALSE			Cadm1	Astro	0.148377	1.07255	FALSE
	prss12	L6 CT	NA	NA	FALSE			Ncam1	Astro	-0.0631197	0.20568	FALSE
	ptpru	L6 CT	NA	NA	FALSE			Il18	Astro	0.109924	0.263362	FALSE
	ramp1	L6 CT	NA	NA	FALSE			Acsbg1	Astro	0.0299809	0.0623732	FALSE
	rgs6	L6 CT	-8.99496	2.7478	TRUE			Neo1	Astro	1.00784	5.23219	TRUE
	rnf152	L6 CT	NA	NA	FALSE			Rora	Astro	-0.0816674	0.593406	FALSE
	rxfp1	L6 CT	NA	NA	FALSE			Unc13c	Astro	-0.966066	0.669948	FALSE
	sema3e	L6 CT	NA	NA	FALSE			Ephb1	Astro	0.185896	0.441919	FALSE
	sema5a	L6 CT	NA	NA	FALSE			Cspg5	Astro	0.0503714	0.173476	FALSE
	slc17a8	L6 CT	NA	NA	FALSE			Rpsa	Astro	0.318096	0.525734	FALSE
	slco5a1	L6 CT	NA	NA	FALSE			Egfr	Astro	-0.669467	0.814972	FALSE
	st6galnac5	L6 CT	NA	NA	FALSE			Nxn	Astro	-0.531106	2.13793	FALSE
	sulf1	L6 CT	NA	NA	FALSE			Aldoc	Astro	-0.0283144	0.0862377	FALSE
	syt10	L6 CT	NA	NA	FALSE			Omg	Astro	0.433156	0.511163	FALSE
	syt6	L6 CT	4.38765	2.37168	FALSE			Msi2	Astro	0.0990419	0.740681	FALSE
	wipf3	L6 CT	0.903864	0.143409	FALSE			Gfap	Astro	2.05994	1.15492	FALSE
	lamp5	L6 CT	NA	NA	FALSE			Pitpnc1	Astro	-0.0295361	0.131815	FALSE
	slc17a7	L6 CT	-2.18529	0.930343	FALSE			Fam20a	Astro	0.469803	2.30888	FALSE
	1810046k07rik	Endo	-6.9586	3.68005	TRUE			Grin2c	Astro	0.00594415	0.0116086	FALSE
	acta2	Endo	-0.773865	0.795975	FALSE			Gli3	Astro	0.277677	1.25458	FALSE
	adam2	Endo	NA	NA	FALSE			Bmp6	Astro	NA	NA	FALSE
	b4galnt2	Endo	NA	NA	FALSE			Id4	Astro	0.154082	0.468218	FALSE
	camk2d	Endo	0.0979639	0.0578865	FALSE			Sema4d	Astro	0.289499	0.484577	FALSE
	ccnb1	Endo	NA	NA	FALSE			Cxcl14	Astro	1.18676	3.9552	TRUE
	chn2	Endo	0.604312	0.371029	FALSE			Ntrk2	Astro	0.223064	1.46931	FALSE
	cldn5	Endo	-0.896212	2.34421	FALSE			Ptch1	Astro	-0.114083	0.174124	FALSE
	cobll1	Endo	0.116916	0.144308	FALSE			Ptdss1	Astro	-0.298938	0.189469	FALSE
	col14a1	Endo	-2.80827	2.20267	FALSE			Adcy2	Astro	0.318043	1.3274	FALSE
	fbxl7	Endo	-6.39818	8.08327	TRUE			Pde4d	Astro	-0.0089546	0.0208817	FALSE
	flt1	Endo	0.376251	0.708803	FALSE			Il6st	Astro	0.992552	1.0737	FALSE
	glra1	Endo	NA	NA	FALSE			Ntsr2	Astro	0.350691	1.68779	FALSE
	lypd1	Endo	-2.34299	1.69151	FALSE			Hdac9	Astro	0.636607	1.86673	FALSE
	nnmt	Endo	NA	NA	FALSE			Dgkb	Astro	-0.0239175	0.0739044	FALSE
	nr4a2	Endo	3.97802	2.92755	TRUE			Dock4	Astro	-0.0233606	0.0707735	FALSE
	pde11a	Endo	NA	NA	FALSE			Npas3	Astro	-0.0548656	0.30792	FALSE
	pdlim5	Endo	0.0460739	0.0360506	FALSE			Mdga2	Astro	0.143265	1.43144	FALSE
	phactr2	Endo	2.65876	7.49261	TRUE			Zfp36l1	Astro	0.0780008	0.0705307	FALSE
	prss23	Endo	-1.49688	2.11929	FALSE			Rgs6	Astro	0.385099	0.455981	FALSE
	ptprm	Endo	0.15237	0.22458	FALSE			Ston2	Astro	-1.01167	3.58269	TRUE
	pxdc1	Endo	-1.93584	2.58486	FALSE			Clmn	Astro	-0.211809	0.837761	FALSE
	sncg	Endo	4.21573	1.66256	FALSE			Itgb8	Astro	1.26515	1.73105	FALSE
	tbc1d4	Endo	0.927873	1.6617	FALSE			Selenop	Astro	0.266046	0.606107	FALSE
	timp3	Endo	1.17492	2.93848	TRUE			Ghr	Astro	0.544579	2.14651	FALSE
	tmtc2	Endo	-0.294844	0.335082	FALSE			Lifr	Astro	1.13277	2.79624	FALSE
	tshz2	Endo	-0.913612	1.40249	FALSE			Slc1a3	Astro	0.048646	0.269239	FALSE
	vip	Endo	0.458282	0.339145	FALSE			Ctnnd2	Astro	0.0191358	0.100946	FALSE
	tac2	Endo	0.105387	0.0486144	FALSE			Cpq	Astro	-0.293347	0.61605	FALSE
	lamp5	Endo	-0.422495	0.0945225	FALSE			Zfpm2	Astro	-0.834762	5.63739	TRUE
	adamts2	OPC	NA	NA	FALSE			Trps1	Astro	0.369622	2.04583	FALSE
	alk	OPC	-1.94943	1.0752	FALSE			Kcnq3	Astro	0.195214	0.827075	FALSE
	ankfn1	OPC	NA	NA	FALSE			Ptk2	Astro	0.26296	0.670903	FALSE
	asic4	OPC	1.01289	0.50416	FALSE			Dbx2	Astro	0.369304	1.19815	FALSE
	brinp3	OPC	1.5312	0.843815	FALSE			Rapgef3	Astro	0.13076	0.311905	FALSE
	cacng5	OPC	2.18748	1.26123	FALSE			Sst	Astro	-5.24754	2.46543	FALSE
	calb2	OPC	5.36743	2.85648	TRUE			Kalrn	Astro	-0.298953	1.08905	FALSE
	camk2d	OPC	3.26656	1.42197	FALSE			Lsamp	Astro	-0.018642	0.0862175	FALSE
	ccbe1	OPC	NA	NA	FALSE			Zbtb20	Astro	-0.0603952	0.412363	FALSE
	cdh13	OPC	1.78853	1.5406	FALSE			Boc	Astro	0.431753	0.399366	FALSE
	cdh20	OPC	-0.007957	0.00322634	FALSE			Cd47	Astro	0.804443	3.35573	TRUE
	col24a1	OPC	NA	NA	FALSE			Alcam	Astro	0.115416	0.216589	FALSE
	cspg4	OPC	0.824124	1.04745	FALSE			Robo2	Astro	0.263344	0.364077	FALSE
	ctss	OPC	-4.90589	1.08146	FALSE			Qk	Astro	-0.0588336	0.341802	FALSE
	cux2	OPC	6.19943	7.83502	TRUE			Ptchd4	Astro	0.485564	1.10944	FALSE
	dscaml1	OPC	1.29361	1.5118	FALSE			Pla2g7	Astro	0.0276178	0.0800994	FALSE
	egfem1	OPC	NA	NA	FALSE			Vegfa	Astro	-0.18668	0.4046	FALSE
	egln3	OPC	NA	NA	FALSE			Daam2	Astro	0.994128	4.30677	TRUE
	fam19a2	OPC	2.00556	0.791965	FALSE			Dlgap1	Astro	-0.295187	1.73944	FALSE
	flrt3	OPC	4.72856	2.13182	FALSE			Nrxn1	Astro	-0.033464	0.270573	FALSE
	gpc6	OPC	3.61065	1.86854	FALSE			Zeb1	Astro	0.104699	0.28568	FALSE
	grik1	OPC	0.298488	0.110556	FALSE			Aqp4	Astro	1.18768	4.08118	TRUE
	grin3a	OPC	0.567068	0.420791	FALSE			Dtna	Astro	-0.254498	1.93044	FALSE
	inpp4b	OPC	1.64815	0.538472	FALSE			Fgf1	Astro	-0.167274	0.262353	FALSE
	itgb8	OPC	2.5542	3.6671	TRUE			Kcnn2	Astro	0.48736	4.11635	FALSE
	lmo1	OPC	4.78039	2.2718	FALSE			Gramd3	Astro	0.12335	0.226612	FALSE
	luzp2	OPC	1.43859	1.34238	FALSE			Megf10	Astro	-0.89919	3.67044	TRUE
	lypd1	OPC	-3.33194	0.97231	FALSE			Tcf4	Astro	-0.399498	4.94383	FALSE
	marcksl1	OPC	0.355928	0.138131	FALSE			Malat1	Astro	-0.0185146	0.135819	FALSE
	meis2	OPC	2.00659	1.29338	FALSE			Nrxn2	Astro	0.443024	1.41177	FALSE
	nkain3	OPC	-0.6124	0.196758	FALSE			Vegfb	Astro	-0.464156	0.41122	FALSE
	nxph1	OPC	-0.890898	1.11399	FALSE			Tle4	Astro	0.368847	1.24452	FALSE
	pdgfra	OPC	-0.014403	0.011975	FALSE			Gnaq	Astro	-0.243722	0.715539	FALSE
	phactr2	OPC	-3.43757	2.31085	FALSE			Rorb	Astro	-0.449517	1.23303	FALSE
	pou3f1	OPC	1.21465	0.644781	FALSE			Trpm3	Astro	-0.152074	0.532908	FALSE
	pou3f3	OPC	-1.95743	3.75648	TRUE			Kank1	Astro	-0.0953384	0.191447	FALSE
	prr16	OPC	NA	NA	FALSE			Rfx3	Astro	-0.210231	0.13304	FALSE
	ptprt	OPC	-0.717784	0.378724	FALSE			Glis3	Astro	-0.253878	1.06679	FALSE
	pxdc1	OPC	-0.87885	0.444907	FALSE			Scd2	Astro	0.387971	1.78692	FALSE
	ramp1	OPC	0.580163	0.248257	FALSE			Tcf7l2	Astro	0.15183	0.287397	FALSE
	rfx3	OPC	3.67508	1.25539	FALSE			Ankrd44	Micro	2.02174	10.3396	TRUE
	sema5a	OPC	0.582644	0.234968	FALSE			Plcl1	Micro	0.644453	2.80909	TRUE
	sgcd	OPC	1.37066	0.41	FALSE			Pard3b	Micro	-0.801356	1.36285	FALSE
	shisa9	OPC	2.46925	2.79382	TRUE			Dock10	Micro	0.24912	0.496962	FALSE
	slco5a1	OPC	NA	NA	FALSE			Pid1	Micro	0.901046	2.95223	TRUE
	sox10	OPC	-1.29674	3.7451	TRUE			Inpp5d	Micro	0.261505	0.986373	FALSE
	sox6	OPC	0.192246	0.133279	FALSE			Srgap2	Micro	0.73328	4.91885	TRUE
	spon1	OPC	-1.02898	0.570953	FALSE			Adipor1	Micro	-0.379392	0.159811	FALSE
	sulf1	OPC	7.51088	4.23712	TRUE			Cfh	Micro	-0.0207641	0.0180672	FALSE
	sulf2	OPC	0.282629	0.181652	FALSE			Rcsd1	Micro	-0.53914	0.710043	FALSE
	thsd7a	OPC	-1.48184	0.666054	FALSE			F11r	Micro	0.965739	1.1383	FALSE
	tmem163	OPC	-6.89012	6.21877	TRUE			Ncstn	Micro	-1.22199	0.732014	FALSE
	tox	OPC	3.42072	3.03109	TRUE			Frmd4a	Micro	0.387115	1.11608	FALSE
	tshz2	OPC	0.439183	0.115267	FALSE			Celf2	Micro	0.382975	0.706862	FALSE
	unc13c	OPC	2.43055	1.34086	FALSE			8030442b05rik	Micro	-0.420548	0.742804	FALSE
	ust	OPC	1.44345	0.622078	FALSE			Cacnb2	Micro	0.7814	2.21374	FALSE
	vipr2	OPC	0.493511	0.132122	FALSE			Plxdc2	Micro	-0.240184	0.719065	FALSE
	wnt7b	OPC	1.55811	0.958853	FALSE			Apbb1ip	Micro	-0.172748	0.271179	FALSE
	vip	OPC	0.621437	0.276081	FALSE			Pnpla7	Micro	-0.12849	0.143017	FALSE
	acta2	Pvalb	-0.970886	0.309993	FALSE			Pbx3	Micro	1.143	1.22508	FALSE
	alk	Pvalb	1.26599	1.069	FALSE			Strbp	Micro	2.12981	5.17978	TRUE
	barx2	Pvalb	-2.56104	0.753433	FALSE			Zeb2	Micro	0.608607	2.33714	FALSE
	bcl11b	Pvalb	1.09252	0.899623	FALSE			Acvr2a	Micro	-0.0678009	0.0228403	FALSE
	ccdc162	Pvalb	NA	NA	FALSE			Acvr1	Micro	1.44821	1.72051	FALSE
	cdca7	Pvalb	4.04954	1.63443	FALSE			Itga6	Micro	1.18876	1.61745	FALSE
	cdh12	Pvalb	2.29437	2.00403	FALSE			Wipf1	Micro	-0.70862	0.755194	FALSE
	cemip	Pvalb	0.77601	0.625681	FALSE			Itgav	Micro	-1.04866	1.75379	FALSE
	chrm2	Pvalb	-11.7806	10.7713	TRUE			Mertk	Micro	0.313091	0.998963	FALSE
	cntnap5b	Pvalb	-1.37002	0.578338	FALSE			Rassf2	Micro	-1.42382	3.63055	TRUE
	col14a1	Pvalb	NA	NA	FALSE			Snap25	Micro	-0.41298	0.560214	FALSE
	col24a1	Pvalb	4.21998	0.979809	FALSE			Slc24a3	Micro	1.32532	1.86053	FALSE
	corin	Pvalb	NA	NA	FALSE			Cst3	Micro	-0.18818	0.692677	FALSE
	cux2	Pvalb	0.212908	0.111492	FALSE			Serinc3	Micro	-0.299251	0.750392	FALSE
	epha7	Pvalb	0.210275	0.0818921	FALSE			Atp6ap2	Micro	-0.349226	0.238172	FALSE
	fam19a2	Pvalb	0.86925	0.79345	FALSE			Gpr34	Micro	-1.33533	4.50342	TRUE
	flrt3	Pvalb	5.97179	7.63574	TRUE			Fgf13	Micro	-4.2858	16	TRUE
	grik1	Pvalb	-0.308932	0.111769	FALSE			Ophn1	Micro	0.823685	3.30081	TRUE
	il1rapl2	Pvalb	1.47245	0.46017	FALSE			Pag1	Micro	-0.265269	0.848797	FALSE
	iqgap2	Pvalb	3.91358	5.11869	TRUE			Pld1	Micro	0.546017	0.766174	FALSE
	lama3	Pvalb	-3.98475	1.78255	FALSE			P2ry12	Micro	0.16288	0.30206	FALSE
	lhx6	Pvalb	0.17825	0.18249	FALSE			Mbnl1	Micro	0.849465	3.90134	TRUE
	moxd1	Pvalb	2.9337	1.44919	FALSE			Fcrls	Micro	0.585614	1.10183	FALSE
	mrc1	Pvalb	NA	NA	FALSE			Il6ra	Micro	0.555904	0.874302	FALSE
	nhs	Pvalb	-2.08232	2.02298	FALSE			Ctss	Micro	-0.332376	0.110288	FALSE
	nnmt	Pvalb	NA	NA	FALSE			Txnip	Micro	0.486629	0.272836	FALSE
	npnt	Pvalb	5.06332	3.75062	TRUE			Notch2	Micro	0.481901	0.426557	FALSE
	nxph1	Pvalb	-1.51155	4.02905	TRUE			Sort1	Micro	-0.228064	0.209024	FALSE
	nxph2	Pvalb	5.57436	1.75209	FALSE			Camk2d	Micro	6.09799	4.99165	TRUE
	parm1	Pvalb	-0.208287	0.0720757	FALSE			Lyn	Micro	-0.320265	0.946048	FALSE
	plch1	Pvalb	0.683295	0.21615	FALSE			Chd7	Micro	0.432227	0.461801	FALSE
	plcxd3	Pvalb	1.07628	0.619985	FALSE			B4galt1	Micro	0.606548	1.18908	FALSE
	prr16	Pvalb	6.08206	2.38694	FALSE			Tgfbr1	Micro	-0.30816	0.880154	FALSE
	prss23	Pvalb	-2.02696	1.84646	FALSE			Nfia	Micro	-0.438932	1.00109	FALSE
	ptprm	Pvalb	-0.0697069	0.031957	FALSE			Osbpl9	Micro	-0.391521	0.315272	FALSE
	rerg	Pvalb	-0.39197	0.191793	FALSE			Wasf2	Micro	1.50725	6.14788	TRUE
	shisa9	Pvalb	0.653758	0.360377	FALSE			C1qb	Micro	-0.956085	4.26263	TRUE
	slc32a1	Pvalb	-0.491286	1.31488	FALSE			C1qc	Micro	-1.14712	5.65676	TRUE
	slc44a5	Pvalb	13.3417	6.18664	TRUE			C1qa	Micro	-0.295819	0.72286	FALSE
	slco5a1	Pvalb	-8.54225	3.84213	TRUE			Lrpap1	Micro	0.342029	0.126057	FALSE
	sox6	Pvalb	-1.67531	1.68615	FALSE			Rbpj	Micro	-0.391382	0.199679	FALSE
	st6galnac5	Pvalb	1.05474	0.41441	FALSE			0610040j01rik	Micro	-0.425571	0.626915	FALSE
	syndig1	Pvalb	2.69108	2.00937	FALSE			Rbm47	Micro	1.02028	1.85797	FALSE
	tcap	Pvalb	3.59073	1.12224	FALSE			Anxa3	Micro	0.932891	1.30858	FALSE
	tenm3	Pvalb	-0.746433	0.39145	FALSE			Bmp2k	Micro	-0.4607	1.03964	FALSE
	th	Pvalb	-0.752296	0.280738	FALSE			Selplg	Micro	-0.118458	0.245495	FALSE
	thsd7a	Pvalb	-0.752296	0.280738	FALSE			P2rx7	Micro	-1.3264	2.31274	FALSE
	ubash3b	Pvalb	-1.22761	1.25506	FALSE			Epo	Micro	-0.0917506	0.0489616	FALSE
	unc5d	Pvalb	5.2596	6.54191	TRUE			Sdk1	Micro	0.301019	0.137585	FALSE
	vwc2	Pvalb	-0.159153	0.0755312	FALSE			Plxna4	Micro	-0.0738737	0.0852637	FALSE
	wipf3	Pvalb	0.139043	0.0805903	FALSE			Tbxas1	Micro	0.0605463	0.0714188	FALSE
	zfp804b	Pvalb	8.15565	5.48379	TRUE			Npy	Micro	-0.760258	0.180441	FALSE
	gad2	Pvalb	0.885055	0.751566	FALSE			Mpp6	Micro	-2.17392	2.67726	FALSE
	pvalb	Pvalb	-2.45285	4.4071	TRUE			Chn2	Micro	NA	NA	FALSE
	rab3b	Pvalb	1.7819	2.3703	FALSE			Tgfa	Micro	1.68927	0.913831	FALSE
	gad1	Pvalb	-2.3395	8.99574	TRUE			Frmd4b	Micro	1.18372	4.13407	TRUE
	acta2	Peri	1.28581	0.503434	FALSE			Foxp1	Micro	-0.930572	1.51363	FALSE
	ano4	Peri	-0.515436	0.219109	FALSE			Irak2	Micro	2.15905	6.51483	TRUE
	bgn	Peri	1.30916	1.21754	FALSE			Cd9	Micro	0.131277	0.0888024	FALSE
	camk2d	Peri	3.58321	3.14065	TRUE			Lrp6	Micro	-0.274178	0.193253	FALSE
	cobll1	Peri	-0.214626	0.156174	FALSE			Itpr2	Micro	-0.430825	0.647177	FALSE
	col14a1	Peri	-3.61085	0.767748	FALSE			Lair1	Micro	0.701568	1.44621	FALSE
	cplx3	Peri	-3.83151	1.76398	FALSE			Tgfb1	Micro	0.940602	0.875491	FALSE
	cspg4	Peri	-0.986673	1.83971	FALSE			Siglech	Micro	1.02545	2.90812	TRUE
	ctss	Peri	4.24088	1.53309	FALSE			Lrrk1	Micro	1.75312	2.79456	TRUE
	daam2	Peri	-3.96882	9.08238	TRUE			Mef2a	Micro	-0.213031	0.634436	FALSE
	gpc6	Peri	1.91469	1.9406	FALSE			Zfp710	Micro	-0.0965661	0.152168	FALSE
	il4ra	Peri	NA	NA	FALSE			Tm6sf1	Micro	-1.27159	3.03911	TRUE
	inpp4b	Peri	0.224899	0.145295	FALSE			Picalm	Micro	0.0717017	0.111763	FALSE
	kcng1	Peri	-3.7026	3.13591	TRUE			Slco2b1	Micro	0.718079	1.85935	FALSE
	kcnj8	Peri	-1.48431	1.81619	FALSE			Rnf169	Micro	0.690815	1.23087	FALSE
	nhs	Peri	0.902802	0.248972	FALSE			Ucp2	Micro	0.415791	0.311944	FALSE
	nr2f2	Peri	0.181873	0.0929434	FALSE			Fchsd2	Micro	-0.0628408	0.0870847	FALSE
	nxph4	Peri	-1.77589	0.566332	FALSE			Pde3b	Micro	-0.430779	1.09651	FALSE
	phactr2	Peri	0.801077	0.476354	FALSE			Prkcb	Micro	-0.241074	0.242008	FALSE
	plekhg3	Peri	-1.70392	4.95573	TRUE			Vip	Micro	0.996645	0.743697	FALSE
	ptprk	Peri	1.11495	1.03274	FALSE			Phactr2	Micro	0.592278	0.166283	FALSE
	pxdc1	Peri	3.04979	1.41051	FALSE			Ifngr1	Micro	-0.907993	1.83957	FALSE
	rerg	Peri	0.364258	0.0777391	FALSE			Epb41l2	Micro	0.24987	0.604616	FALSE
	rgs5	Peri	-1.13479	1.13106	FALSE			Psap	Micro	-0.530071	0.768353	FALSE
	rgs6	Peri	0.32247	0.169468	FALSE			Cdh23	Micro	0.0539039	0.061683	FALSE
	rnf152	Peri	2.13125	1.60143	FALSE			Vsir	Micro	0.0187075	0.0197866	FALSE
	ror1	Peri	-3.32961	3.52005	TRUE			Arhgap45	Micro	-1.39719	6.95507	TRUE
	thbs2	Peri	1.87514	0.413377	FALSE			Tmcc3	Micro	0.602423	1.89049	FALSE
	thsd7a	Peri	0.106432	0.0261257	FALSE			Atp2b1	Micro	0.0933985	0.0749578	FALSE
	trpc4	Peri	-1.37352	1.35586	FALSE			Nav3	Micro	0.335765	0.718413	FALSE
	unc13c	Peri	-1.91187	0.947775	FALSE			Lrp1	Micro	0.419108	0.366289	FALSE
	vtn	Peri	0.00868214	0.0040149	FALSE			Ccl25	Micro	-3.35738	3.42276	TRUE
	vip	Peri	0.546197	0.235545	FALSE			2023-03-01	Micro	0.874247	2.03366	FALSE
								Nr3c2	Micro	-0.934955	0.976666	FALSE
								Gab1	Micro	-0.282802	0.222666	FALSE
								Inpp4b	Micro	1.19548	0.288528	FALSE
								Calr	Micro	6.04717	6.88239	TRUE
								Lpcat2	Micro	-0.0430967	0.0636078	FALSE
								Amfr	Micro	0.343882	0.128652	FALSE
								Zfhx3	Micro	0.427258	1.85671	FALSE
								Maf	Micro	0.611835	1.15567	FALSE
								Cyba	Micro	2.49603	4.03511	TRUE
								Gng2	Micro	-0.126644	0.132939	FALSE
								Lrmda	Micro	0.0848285	0.0451213	FALSE
								Stab1	Micro	1.03999	1.21115	FALSE
								Arhgap22	Micro	-0.123237	0.174766	FALSE
								Maml2	Micro	2.75477	14.9546	TRUE
								Fat3	Micro	-0.301272	0.297414	FALSE
								Fli1	Micro	-0.0747399	0.0863042	FALSE
								Ubash3b	Micro	-0.750117	0.362605	FALSE
								Ctsh	Micro	1.29036	2.10146	FALSE
								Slc9a9	Micro	0.254244	0.54895	FALSE
								Tgfbr2	Micro	1.76766	5.36189	TRUE
								Itga9	Micro	-0.518284	0.769423	FALSE
								Cx3cr1	Micro	-1.02665	5.83261	TRUE
								Rpsa	Micro	-0.937902	0.638974	FALSE
								Cck	Micro	0.0812311	0.0645032	FALSE
								Tns3	Micro	-0.329194	0.351073	FALSE
								Ikzf1	Micro	-0.0407839	0.0593326	FALSE
								Rtn4	Micro	0.848692	1.48703	FALSE
								Dock2	Micro	-0.648369	1.38298	FALSE
								Sparc	Micro	-0.0433873	0.0429583	FALSE
								Arf1	Micro	-1.60941	1.4975	FALSE
								Ssh2	Micro	0.46912	2.196	FALSE
								Lgals9	Micro	-2.28965	3.27406	TRUE
								Adap2	Micro	-0.123137	0.207755	FALSE
								Adap2os	Micro	0.517964	0.862151	FALSE
								Tanc2	Micro	-0.0458124	0.118397	FALSE
								Abca9	Micro	0.64739	1.02336	FALSE
								Elmo1	Micro	0.165422	0.544313	FALSE
								Gm32036	Micro	-0.463073	0.571156	FALSE
								Ly86	Micro	-0.562031	1.05997	FALSE
								Rreb1	Micro	-0.489279	1.64643	FALSE
								Sema4d	Micro	-0.0189892	0.0112125	FALSE
								Ptdss1	Micro	NA	NA	FALSE
								Mctp1	Micro	0.749238	1.57893	FALSE
								Lhfpl2	Micro	-0.902419	1.27043	FALSE
								Hexb	Micro	-0.149122	0.379157	FALSE
								Il6st	Micro	2.33663	1.24794	FALSE
								Adam17	Micro	-0.816787	0.70059	FALSE
								Hdac9	Micro	1.74246	2.6529	FALSE
								Agmo	Micro	1.00365	3.67954	TRUE
								Dock4	Micro	-0.0906901	0.240746	FALSE
								Zfp36l1	Micro	1.19054	1.18342	FALSE
								Sipa1l1	Micro	0.298083	0.258951	FALSE
								Psen1	Micro	1.96417	1.98249	FALSE
								Kcnk13	Micro	-0.344848	0.232432	FALSE
								Rin3	Micro	0.975508	0.826104	FALSE
								Lgmn	Micro	-0.489675	1.38966	FALSE
								Rapgef5	Micro	-0.924288	3.19901	TRUE
								Selenop	Micro	0.913319	0.867234	FALSE
								Fyb	Micro	0.813602	2.54446	FALSE
								Lifr	Micro	1.60731	1.85415	FALSE
								Basp1	Micro	1.03733	2.91403	TRUE
								Csmd3	Micro	-0.49502	2.42396	FALSE
								Apobec3	Micro	-0.508044	0.341498	FALSE
								Fmnl3	Micro	0.0696189	0.051293	FALSE
								Acvr1b	Micro	NA	NA	FALSE
								Nrros	Micro	0.86632	0.929832	FALSE
								Itgb5	Micro	0.112726	0.213101	FALSE
								Zbtb20	Micro	0.0962983	0.134171	FALSE
								Cd47	Micro	-1.15701	1.09273	FALSE
								St3gal6	Micro	-0.0445391	0.0539417	FALSE
								Pros1	Micro	-0.875598	0.947335	FALSE
								Ifnar2	Micro	-0.481094	0.325702	FALSE
								Ifngr2	Micro	0.593652	0.458046	FALSE
								Runx1	Micro	1.55644	5.62602	TRUE
								Qk	Micro	0.0066248	0.013051	FALSE
								Fkbp5	Micro	0.24658	0.40738	FALSE
								Clic1	Micro	1.64535	2.4828	FALSE
								Tnfrsf21	Micro	-0.208487	0.0978884	FALSE
								Ccnd3	Micro	0.134971	0.206234	FALSE
								Trem2	Micro	-0.149337	0.142787	FALSE
								Man2a1	Micro	0.830673	0.505636	FALSE
								Rasgrp3	Micro	-1.25631	2.38465	FALSE
								Slc8a1	Micro	0.240356	0.800638	FALSE
								Prkce	Micro	-0.326084	0.46579	FALSE
								Arap3	Micro	0.945231	0.726923	FALSE
								Snx2	Micro	-0.26154	0.176168	FALSE
								Csf1r	Micro	0.716929	2.31351	FALSE
								Tcf4	Micro	-0.461456	0.771966	FALSE
								Lrp5	Micro	-0.723004	0.487481	FALSE
								Unc93b1	Micro	0.370436	0.802355	FALSE
								Malat1	Micro	0.0320555	0.101579	FALSE
								Vegfb	Micro	3.20785	2.3737	FALSE
								Tle4	Micro	0.573685	0.443729	FALSE
								Gnaq	Micro	0.55584	1.17528	FALSE
								Dock8	Micro	-0.117974	0.181593	FALSE
								Entpd1	Micro	0.228851	0.327299	FALSE
								Blnk	Micro	1.79055	1.5258	FALSE
								Tcf7l2	Micro	-2.05528	3.72975	TRUE
								Csf2ra	Micro	-4.39196	7.77405	TRUE
								St18	Oligo	-0.4395	2.19858	FALSE
								Tmeff2	Oligo	0.299684	1.4819	FALSE
								Plcl1	Oligo	0.198328	1.09016	FALSE
								Erbb4	Oligo	-0.0140839	0.0337206	FALSE
								Ikzf2	Oligo	-4.18989	3.00853	TRUE
								Dock10	Oligo	-0.202114	0.776172	FALSE
								Sned1	Oligo	-2.67437	2.08908	FALSE
								Cdh20	Oligo	2.05461	2.59272	FALSE
								Phlpp1	Oligo	-0.402889	2.2953	FALSE
								Cdh19	Oligo	0.693318	1.50037	FALSE
								R3hdm1	Oligo	-0.648875	0.953016	FALSE
								Adipor1	Oligo	-2.75105	1.93716	FALSE
								Csrp1	Oligo	0.456615	1.04855	FALSE
								Glul	Oligo	-0.155284	0.311877	FALSE
								Cdc42bpa	Oligo	0.224225	0.752	FALSE
								Tmem63a	Oligo	2.25615	6.2531	TRUE
								1700047m11rik	Oligo	0.263558	0.272672	FALSE
								Prox1	Oligo	-1.14519	2.359	FALSE
								Plxdc2	Oligo	0.972019	5.19658	TRUE
								Ptgds	Oligo	-0.173989	0.383612	FALSE
								Fnbp1	Oligo	0.195081	0.646372	FALSE
								Strbp	Oligo	0.756805	1.99336	FALSE
								Lrp1b	Oligo	-0.175296	0.489769	FALSE
								Zeb2	Oligo	0.575174	3.50154	FALSE
								Tnfaip6	Oligo	-2.26485	2.98524	TRUE
								Ermn	Oligo	-0.449828	0.94243	FALSE
								Fign	Oligo	-0.350872	0.367466	FALSE
								Wipf1	Oligo	1.00705	1.80201	FALSE
								Itgav	Oligo	-0.462169	0.384739	FALSE
								Lrrc4c	Oligo	0.297722	0.590468	FALSE
								Prr5l	Oligo	0.535524	3.68097	FALSE
								Tyro3	Oligo	1.06075	0.828181	FALSE
								Frmd5	Oligo	0.167706	0.512476	FALSE
								Gatm	Oligo	-0.108709	0.180471	FALSE
								Mal	Oligo	0.100571	0.187328	FALSE
								Atrn	Oligo	-0.651807	0.989175	FALSE
								Rassf2	Oligo	-0.606284	0.556497	FALSE
								Snap25	Oligo	0.506653	0.814544	FALSE
								Ppp1r16b	Oligo	-0.560783	2.79445	FALSE
								Sulf2	Oligo	-1.78924	3.965	TRUE
								Bcas1	Oligo	0.376157	0.842851	FALSE
								Atp6ap2	Oligo	0.0744565	0.0653324	FALSE
								Il1rapl1	Oligo	0.262093	0.495647	FALSE
								Plp1	Oligo	-0.201118	1.40277	FALSE
								Tsc22d3	Oligo	3.30054	13.4283	TRUE
								Gpm6b	Oligo	0.165275	0.569783	FALSE
								Zfhx4	Oligo	-0.637978	0.512066	FALSE
								Car2	Oligo	-0.198174	0.52104	FALSE
								Cldn11	Oligo	-0.235004	0.635787	FALSE
								Pex5l	Oligo	-0.770578	7.33409	TRUE
								4930419g24rik	Oligo	-0.249625	0.536974	FALSE
								Nbea	Oligo	-0.781119	2.57026	FALSE
								Pdgfc	Oligo	2.13511	1.07162	FALSE
								Sh3d19	Oligo	-0.131561	0.191379	FALSE
								Hapln2	Oligo	-0.305205	0.379418	FALSE
								A230001m10rik	Oligo	-0.344225	0.420127	FALSE
								Tspan2	Oligo	-0.101328	0.189606	FALSE
								Csf1	Oligo	-2.0019	2.48121	FALSE
								Sort1	Oligo	-1.58249	3.58904	TRUE
								Ugt8a	Oligo	1.22198	7.05381	TRUE
								Unc5c	Oligo	0.219515	0.736063	FALSE
								St6galnac3	Oligo	-0.13821	0.354779	FALSE
								Chd7	Oligo	-0.438934	0.565771	FALSE
								Mob3b	Oligo	1.30126	0.70128	FALSE
								Palm2	Oligo	-0.34927	1.16099	FALSE
								Lpar1	Oligo	-0.85852	1.36431	FALSE
								Ptprd	Oligo	-0.258975	1.58556	FALSE
								Slc24a2	Oligo	-0.217571	1.13929	FALSE
								Nfia	Oligo	1.3749	8.0962	TRUE
								Pde4b	Oligo	0.168906	1.04095	FALSE
								Rnf220	Oligo	0.638283	3.10517	TRUE
								Ptprf	Oligo	-0.786105	0.551484	FALSE
								Yars	Oligo	-1.63708	0.674815	FALSE
								Nkain1	Oligo	-1.25277	4.02035	TRUE
								Clic4	Oligo	0.0307073	0.0344198	FALSE
								Grm3	Oligo	-0.174847	0.53347	FALSE
								Magi2	Oligo	0.093844	0.45351	FALSE
								Lrpap1	Oligo	2.00109	2.87958	TRUE
								Qdpr	Oligo	-0.357031	0.738658	FALSE
								Rbpj	Oligo	-0.882101	0.447557	FALSE
								Apbb2	Oligo	0.730854	2.29274	FALSE
								Limch1	Oligo	-0.21724	0.428248	FALSE
								Auts2	Oligo	-0.216337	0.512558	FALSE
								Hip1	Oligo	-0.406803	0.62329	FALSE
								Epo	Oligo	-0.679961	0.61561	FALSE
								Gjc3	Oligo	0.722289	2.83346	TRUE
								Pdgfa	Oligo	1.90598	3.24349	TRUE
								Gng11	Oligo	1.14551	1.17981	FALSE
								Slc25a13	Oligo	-0.413961	0.122619	FALSE
								Slc13a1	Oligo	0.45057	0.359798	FALSE
								Gpr37	Oligo	-1.23494	3.38197	TRUE
								Ptn	Oligo	-0.121621	0.264047	FALSE
								Npy	Oligo	-3.69995	1.80045	FALSE
								Creb5	Oligo	0.254445	0.339911	FALSE
								Grid2	Oligo	-0.568362	1.74469	FALSE
								Ctnna2	Oligo	-0.31367	0.560784	FALSE
								Frmd4b	Oligo	0.213392	0.321078	FALSE
								Slc6a1	Oligo	-0.202767	0.296235	FALSE
								Adipor2	Oligo	-0.0876864	0.145764	FALSE
								Ninj2	Oligo	0.916074	1.57375	FALSE
								Cd9	Oligo	-0.733782	1.76737	FALSE
								Apoe	Oligo	-1.02294	4.56028	TRUE
								Ppp1r14a	Oligo	0.568378	1.10253	FALSE
								Aplp1	Oligo	-0.266907	0.971635	FALSE
								Mag	Oligo	0.0104378	0.0200154	FALSE
								Zfp536	Oligo	-0.218482	0.801691	FALSE
								Myh14	Oligo	-0.207247	0.156114	FALSE
								Rgma	Oligo	0.969541	0.877285	FALSE
								Pde8a	Oligo	0.303176	0.748172	FALSE
								Picalm	Oligo	-0.180496	0.218107	FALSE
								Dlg2	Oligo	0.349997	1.43975	FALSE
								Olfml1	Oligo	-1.27324	1.65826	FALSE
								Gm44866	Oligo	-1.19529	1.86725	FALSE
								Fgfr2	Oligo	-0.487078	2.86435	FALSE
								Htra1	Oligo	-1.33243	5.29811	TRUE
								D7ertd443e	Oligo	-0.497757	0.674188	FALSE
								Gm4593	Oligo	-0.878693	3.73359	TRUE
								Dock1	Oligo	-0.205157	0.286458	FALSE
								C030029h02rik	Oligo	0.11525	0.178143	FALSE
								Plekhg1	Oligo	-0.155781	0.172564	FALSE
								Vip	Oligo	-0.0777281	0.0713049	FALSE
								Map7	Oligo	-0.0843035	0.221106	FALSE
								Ptprk	Oligo	-0.263285	0.215256	FALSE
								Nkain2	Oligo	0.0777542	0.228248	FALSE
								Grik2	Oligo	0.192846	0.410797	FALSE
								Psap	Oligo	-0.106265	0.0986431	FALSE
								Unc5b	Oligo	-0.954205	2.18725	FALSE
								Ank3	Oligo	0.0198968	0.0503701	FALSE
								Ano4	Oligo	0.37272	0.402921	FALSE
								Anks1b	Oligo	-1.19319	5.51329	TRUE
								Tmcc3	Oligo	0.0957049	0.134396	FALSE
								Tmtc2	Oligo	1.71551	1.07431	FALSE
								Cpm	Oligo	-0.423182	0.645792	FALSE
								Arhgef10	Oligo	1.18711	4.24544	TRUE
								Adam9	Oligo	1.83117	2.3387	FALSE
								Enpp6	Oligo	-0.737702	0.218142	FALSE
								Spock3	Oligo	-0.637667	0.755103	FALSE
								2023-03-01	Oligo	-1.80607	7.99814	TRUE
								Mast3	Oligo	-0.0676016	0.14632	FALSE
								Hhip	Oligo	-1.52495	2.50221	FALSE
								Gab1	Oligo	1.42866	5.0274	TRUE
								Calr	Oligo	0.632563	0.628907	FALSE
								Amfr	Oligo	-2.674	2.88661	TRUE
								Pllp	Oligo	-0.601313	1.18496	FALSE
								Fa2h	Oligo	0.738357	2.78207	TRUE
								Synpr	Oligo	-1.56209	1.90457	FALSE
								Cmtm5	Oligo	0.736831	1.22448	FALSE
								Dock5	Oligo	0.303123	0.385229	FALSE
								Enox1	Oligo	0.502417	1.53537	FALSE
								Pcdh9	Oligo	-0.0266711	0.108179	FALSE
								Dock9	Oligo	-0.289895	0.437204	FALSE
								Anln	Oligo	0.383405	0.559509	FALSE
								Kirrel3	Oligo	-0.359976	0.389259	FALSE
								Hepacam	Oligo	-0.187286	0.255559	FALSE
								Ubash3b	Oligo	0.976915	0.63425	FALSE
								Phldb1	Oligo	0.82468	2.24186	FALSE
								Dscaml1	Oligo	-2.56969	4.93583	TRUE
								Ncam1	Oligo	0.00468901	0.00928901	FALSE
								Il18	Oligo	-1.15531	1.78501	FALSE
								Cryab	Oligo	-0.523352	1.53685	FALSE
								Neo1	Oligo	0.491394	1.09457	FALSE
								Tmod2	Oligo	0.0988929	0.232929	FALSE
								Ephb1	Oligo	-0.290782	0.393192	FALSE
								Rpsa	Oligo	-1.26557	2.92793	TRUE
								Mobp	Oligo	-0.56893	4.08662	FALSE
								Cck	Oligo	-1.01117	1.69843	FALSE
								Tns3	Oligo	-1.74617	2.9125	TRUE
								Ddc	Oligo	1.06104	0.77243	FALSE
								Rtn4	Oligo	0.306218	1.05476	FALSE
								Arf1	Oligo	-1.04565	1.22103	FALSE
								Epn2	Oligo	-0.671157	1.58401	FALSE
								Gas7	Oligo	-1.58437	1.89729	FALSE
								Glp2r	Oligo	-3.24014	13.578	TRUE
								Efnb3	Oligo	0.842878	1.72167	FALSE
								Aspa	Oligo	0.0271678	0.0480214	FALSE
								Ssh2	Oligo	-0.146763	0.384062	FALSE
								Omg	Oligo	-6.07035	9.65389	TRUE
								Vmp1	Oligo	-0.174774	0.565053	FALSE
								Arhgap23	Oligo	-0.298328	0.934693	FALSE
								Cnp	Oligo	0.0335584	0.0498758	FALSE
								Mapt	Oligo	0.223067	0.891137	FALSE
								Ttyh2	Oligo	0.700436	2.31008	FALSE
								Elmo1	Oligo	-0.641257	3.79342	TRUE
								Phactr1	Oligo	0.623693	2.06744	FALSE
								Sema4d	Oligo	-0.710154	0.789079	FALSE
								Ptdss1	Oligo	-4.97922	2.6291	FALSE
								Edil3	Oligo	0.0235185	0.0708724	FALSE
								Mast4	Oligo	-0.0697474	0.257405	FALSE
								Erbin	Oligo	-1.08115	5.38157	TRUE
								Npas3	Oligo	0.495496	1.15743	FALSE
								Mdga2	Oligo	0.0955949	0.208632	FALSE
								Rhoj	Oligo	-0.3152	0.229751	FALSE
								Plekhg3	Oligo	-1.09674	3.77824	TRUE
								Plekhh1	Oligo	0.0986977	0.135146	FALSE
								Psen1	Oligo	2.18208	2.78586	TRUE
								Ston2	Oligo	-1.51917	1.98211	FALSE
								Kcnk13	Oligo	1.17486	2.01884	FALSE
								Clmn	Oligo	-0.316065	0.662501	FALSE
								Lifr	Oligo	-0.0870909	0.0465993	FALSE
								Csmd3	Oligo	0.208011	0.639184	FALSE
								Enpp2	Oligo	-0.148482	0.327732	FALSE
								Kcnq3	Oligo	1.19031	6.92725	TRUE
								Ndrg1	Oligo	0.00304857	0.00285035	FALSE
								Ptk2	Oligo	0.909323	2.91866	TRUE
								Sox10	Oligo	0.178335	0.281573	FALSE
								Slc38a2	Oligo	-0.819985	2.76069	TRUE
								Sec14l5	Oligo	-0.430109	0.872306	FALSE
								Litaf	Oligo	1.9491	10.4782	TRUE
								Sst	Oligo	NA	NA	FALSE
								Il1rap	Oligo	0.14518	0.226843	FALSE
								Apod	Oligo	0.191853	0.371296	FALSE
								Zbtb20	Oligo	0.385069	1.34685	FALSE
								Cd47	Oligo	1.66578	3.29691	TRUE
								App	Oligo	-0.0593028	0.131802	FALSE
								Ac110241.2	Oligo	0.0189436	0.0140469	FALSE
								Olig1	Oligo	0.784945	1.69743	FALSE
								B3galt5	Oligo	1.1435	2.69041	TRUE
								Qk	Oligo	0.0179241	0.0547711	FALSE
								Gm16168	Oligo	-1.33767	6.02687	TRUE
								Ddr1	Oligo	1.53449	4.71807	TRUE
								Mog	Oligo	0.179632	0.547376	FALSE
								Daam2	Oligo	-0.651121	0.951838	FALSE
								Tubb4a	Oligo	0.0485543	0.08595	FALSE
								Rab31	Oligo	0.556079	2.06644	FALSE
								Slc8a1	Oligo	-0.146306	0.397468	FALSE
								Snx2	Oligo	0.376019	0.266951	FALSE
								Megf10	Oligo	-0.315157	0.280545	FALSE
								Tcf4	Oligo	1.17913	4.75682	TRUE
								Pstpip2	Oligo	0.45418	1.02155	FALSE
								Mbp	Oligo	-0.237417	1.48624	FALSE
								Malat1	Oligo	0.00103228	0.00377468	FALSE
								Neat1	Oligo	0.0978328	0.124089	FALSE
								Pla2g16	Oligo	1.10489	2.15792	FALSE
								Myrf	Oligo	-1.11258	2.53333	FALSE
								Gnaq	Oligo	-1.99218	5.56864	TRUE
								Vldlr	Oligo	0.156719	0.0782788	FALSE
								Cdc37l1	Oligo	0.112177	0.2448	FALSE
								Il33	Oligo	0.232719	0.48053	FALSE
								Opalin	Oligo	-0.303932	0.27315	FALSE
								Scd2	Oligo	-0.667401	2.99888	TRUE
								Xkr4	L6 CT	-3.64097	3.74516	TRUE
								3110035e14rik	L6 CT	-1.15256	0.278633	FALSE
								A830018l16rik	L6 CT	-0.792069	0.343915	FALSE
								Sulf1	L6 CT	NA	NA	FALSE
								Rims1	L6 CT	2.15532	2.1868	FALSE
								Adgrb3	L6 CT	1.88093	2.26624	FALSE
								Khdrbs2	L6 CT	-4.42757	4.5575	TRUE
								Adam23	L6 CT	-4.10486	1.06137	FALSE
								Vwc2l	L6 CT	NA	NA	FALSE
								Nyap2	L6 CT	-6.85578	1.79442	FALSE
								Pam	L6 CT	2.4595	0.67588	FALSE
								Dpp10	L6 CT	4.97057	7.99516	TRUE
								Gm28928	L6 CT	2.23136	0.977681	FALSE
								R3hdm1	L6 CT	-0.88122	0.384581	FALSE
								Atp2b4	L6 CT	NA	NA	FALSE
								Cacna1e	L6 CT	-0.600198	0.18793	FALSE
								Atp1b1	L6 CT	-1.82686	0.84156	FALSE
								Pbx1	L6 CT	4.05136	3.03923	TRUE
								Nos1ap	L6 CT	-0.742677	0.348358	FALSE
								Rgs7	L6 CT	3.92864	1.79343	FALSE
								Esrrg	L6 CT	-4.78148	2.84773	TRUE
								Celf2	L6 CT	-0.347321	0.268632	FALSE
								Etl4	L6 CT	2.29378	2.40651	FALSE
								Garnl3	L6 CT	-0.83642	0.440797	FALSE
								Strbp	L6 CT	-0.878085	0.429871	FALSE
								Lrp1b	L6 CT	5.41604	9.27245	TRUE
								Acvr2a	L6 CT	NA	NA	FALSE
								Cacnb4	L6 CT	1.1097	0.611963	FALSE
								Acvr1	L6 CT	NA	NA	FALSE
								Kcnh7	L6 CT	-3.17404	3.79319	TRUE
								Cers6	L6 CT	6.86838	3.37274	TRUE
								Rapgef4	L6 CT	4.04209	3.05182	TRUE
								Zfp385b	L6 CT	2.14145	0.856528	FALSE
								Pde1a	L6 CT	4.1538	4.13307	TRUE
								D430041d05rik	L6 CT	6.15115	2.94652	TRUE
								Ano3	L6 CT	0.598242	0.248476	FALSE
								Ryr3	L6 CT	21.378	13.2303	TRUE
								Tyro3	L6 CT	NA	NA	FALSE
								Sema6d	L6 CT	-0.373122	0.0911588	FALSE
								Kcnip3	L6 CT	4.12146	1.95295	FALSE
								Atrn	L6 CT	-0.131726	0.0206188	FALSE
								Gfra4	L6 CT	NA	NA	FALSE
								Chgb	L6 CT	-3.39066	2.37543	FALSE
								Lamp5	L6 CT	NA	NA	FALSE
								Snap25	L6 CT	-0.569313	0.319212	FALSE
								Flrt3	L6 CT	NA	NA	FALSE
								Pcsk2	L6 CT	2.28646	1.64335	FALSE
								Snhg11	L6 CT	-2.21396	3.68183	TRUE
								Atp6ap2	L6 CT	1.17398	0.249619	FALSE
								Gria3	L6 CT	-1.99431	1.29721	FALSE
								Dmd	L6 CT	-0.236671	0.129515	FALSE
								Il1rapl1	L6 CT	-2.49352	3.02331	TRUE
								Nhsl2	L6 CT	7.8359	3.41588	TRUE
								5330434g04rik	L6 CT	-2.73615	0.656485	FALSE
								Cnksr2	L6 CT	-1.21954	0.466713	FALSE
								Frmpd4	L6 CT	-0.497355	0.339026	FALSE
								Ralyl	L6 CT	-5.50633	10.0123	TRUE
								Egfem1	L6 CT	NA	NA	FALSE
								Nbea	L6 CT	-0.121026	0.0431759	FALSE
								Fstl5	L6 CT	NA	NA	FALSE
								Gria2	L6 CT	0.736885	0.423207	FALSE
								Syt6	L6 CT	5.03573	2.45806	FALSE
								Olfm3	L6 CT	NA	NA	FALSE
								St6galnac5	L6 CT	NA	NA	FALSE
								Lrrc7	L6 CT	-1.59891	1.05429	FALSE
								Runx1t1	L6 CT	4.0957	2.07628	FALSE
								Necab1	L6 CT	-3.28475	0.719427	FALSE
								Mmp16	L6 CT	2.12003	1.22037	FALSE
								Fut9	L6 CT	5.02118	5.45036	TRUE
								Epha7	L6 CT	0.375268	0.068459	FALSE
								Cntfr	L6 CT	-2.051	0.368736	FALSE
								Gm2163	L6 CT	-1.08792	0.563466	FALSE
								Gabbr2	L6 CT	-0.11581	0.0363833	FALSE
								Ptprd	L6 CT	-0.320234	0.294795	FALSE
								Nfib	L6 CT	-4.5559	3.71677	TRUE
								Dab1	L6 CT	3.35386	2.81518	TRUE
								Osbpl9	L6 CT	-10.5945	7.15453	TRUE
								Agbl4	L6 CT	3.86763	3.40505	TRUE
								Trabd2b	L6 CT	3.24807	0.599665	FALSE
								Grik3	L6 CT	1.50582	0.456431	FALSE
								Csmd2	L6 CT	4.98992	3.97412	TRUE
								Yars	L6 CT	NA	NA	FALSE
								Ephb2	L6 CT	-13.0968	6.60952	TRUE
								Sema3a	L6 CT	NA	NA	FALSE
								Sema3e	L6 CT	NA	NA	FALSE
								Pclo	L6 CT	3.70137	2.35554	FALSE
								Cacna2d1	L6 CT	-2.29641	1.13071	FALSE
								Lrpap1	L6 CT	NA	NA	FALSE
								Ldb2	L6 CT	11.1468	14.1221	TRUE
								Epha5	L6 CT	-0.313227	0.0595803	FALSE
								Srrm4	L6 CT	0.479013	0.097193	FALSE
								Tmem132d	L6 CT	11.3169	14.2918	TRUE
								Caln1	L6 CT	0.79252	0.150953	FALSE
								Epo	L6 CT	NA	NA	FALSE
								Dync1i1	L6 CT	-2.45001	0.994367	FALSE
								Foxp2	L6 CT	-4.24939	1.53373	FALSE
								Kcnd2	L6 CT	1.84072	1.66571	FALSE
								Cadps2	L6 CT	-12.2879	12.1972	TRUE
								Grm8	L6 CT	7.49596	2.69113	TRUE
								Ephb6	L6 CT	NA	NA	FALSE
								Mpp6	L6 CT	NA	NA	FALSE
								Wipf3	L6 CT	-4.83697	1.36328	FALSE
								Ccser1	L6 CT	1.18222	0.677158	FALSE
								Ctnna2	L6 CT	-0.722015	0.392299	FALSE
								Podxl2	L6 CT	NA	NA	FALSE
								Cntn3	L6 CT	-0.65066	0.136193	FALSE
								Atp2b2	L6 CT	-2.85985	2.31025	FALSE
								Syn2	L6 CT	-0.104458	0.0191275	FALSE
								Lrp6	L6 CT	NA	NA	FALSE
								Grin2b	L6 CT	0.847051	0.498916	FALSE
								Sox5	L6 CT	-1.42594	0.667806	FALSE
								Usp29	L6 CT	0.279341	0.0497394	FALSE
								Shank1	L6 CT	0.0690511	0.0116936	FALSE
								Slc17a7	L6 CT	-1.7927	0.538807	FALSE
								Gabrg3	L6 CT	4.77626	3.46797	TRUE
								Gabrb3	L6 CT	2.80786	2.09354	FALSE
								Ube3a	L6 CT	0.808478	0.390127	FALSE
								Sv2b	L6 CT	4.01178	2.70139	TRUE
								Ntrk3	L6 CT	-3.13409	1.82219	FALSE
								Grm5	L6 CT	4.78023	3.58686	TRUE
								Me3	L6 CT	2.02749	1.05577	FALSE
								Dlg2	L6 CT	-0.44805	0.444034	FALSE
								Prkcb	L6 CT	1.7767	1.23956	FALSE
								Hs3st4	L6 CT	3.04997	5.87015	TRUE
								Oprm1	L6 CT	2.89639	0.99139	FALSE
								Lrp11	L6 CT	NA	NA	FALSE
								Gm28905	L6 CT	-1.38899	0.314461	FALSE
								Grm1	L6 CT	NA	NA	FALSE
								Rspo3	L6 CT	NA	NA	FALSE
								Hs3st5	L6 CT	NA	NA	FALSE
								Sobp	L6 CT	1.87205	0.578674	FALSE
								Grik2	L6 CT	2.41312	1.52549	FALSE
								Slc35f1	L6 CT	-0.555943	0.214508	FALSE
								Ank3	L6 CT	-1.25784	0.893927	FALSE
								Anks1b	L6 CT	0.420064	0.249775	FALSE
								Atp2b1	L6 CT	-4.19812	5.3223	TRUE
								Mgat4c	L6 CT	4.62032	2.49836	FALSE
								Syt1	L6 CT	-1.02601	1.00391	FALSE
								Nav3	L6 CT	1.27115	1.17605	FALSE
								Fam155a	L6 CT	-0.339361	0.22572	FALSE
								Dlgap2	L6 CT	1.22529	0.710343	FALSE
								Csmd1	L6 CT	-0.210505	0.155955	FALSE
								Zmat4	L6 CT	6.27548	3.19938	TRUE
								Nrg1	L6 CT	2.41989	2.36323	FALSE
								Sgcz	L6 CT	2.07944	0.798006	FALSE
								Sorbs2	L6 CT	0.062708	0.0149458	FALSE
								2023-03-01	L6 CT	1.71288	0.694488	FALSE
								Cacna1a	L6 CT	-1.13787	0.526432	FALSE
								Calr	L6 CT	2.22845	0.364513	FALSE
								Neto2	L6 CT	-8.28406	2.86246	TRUE
								Cx3cl1	L6 CT	5.51873	1.96919	FALSE
								Nrp1	L6 CT	11.9828	13.044	TRUE
								Cadps	L6 CT	0.724609	0.316041	FALSE
								Kcnma1	L6 CT	1.02995	0.719164	FALSE
								Erc2	L6 CT	-3.96557	3.9186	TRUE
								Nrg3	L6 CT	1.31476	1.99753	FALSE
								Fzd3	L6 CT	NA	NA	FALSE
								Gfra2	L6 CT	6.07401	1.55756	FALSE
								Pcdh9	L6 CT	0.0238229	0.0173737	FALSE
								Fgf14	L6 CT	2.15963	3.65978	TRUE
								Cntn5	L6 CT	-5.07359	2.65313	TRUE
								Icam5	L6 CT	-6.06438	1.78323	FALSE
								Opcml	L6 CT	2.39864	3.99343	TRUE
								Sorl1	L6 CT	7.10875	2.17544	FALSE
								Lingo1	L6 CT	9.86207	4.31168	TRUE
								Clstn2	L6 CT	-0.336073	0.115684	FALSE
								Ephb1	L6 CT	-3.11541	1.54433	FALSE
								Arpp21	L6 CT	-0.934729	0.563777	FALSE
								Rpsa	L6 CT	NA	NA	FALSE
								Lyzl4	L6 CT	NA	NA	FALSE
								Vipr1	L6 CT	NA	NA	FALSE
								5730522e02rik	L6 CT	NA	NA	FALSE
								Rtn4	L6 CT	0.309067	0.0975936	FALSE
								Slit3	L6 CT	1.37092	0.343821	FALSE
								Tenm2	L6 CT	3.10061	3.38407	TRUE
								Gabrb2	L6 CT	-5.21675	2.55108	TRUE
								Adra1b	L6 CT	NA	NA	FALSE
								Gria1	L6 CT	1.50285	0.734066	FALSE
								Arf1	L6 CT	NA	NA	FALSE
								Gas7	L6 CT	2.28264	1.00913	FALSE
								Glp2r	L6 CT	-0.642681	0.155467	FALSE
								Omg	L6 CT	NA	NA	FALSE
								Car10	L6 CT	-0.164536	0.0657243	FALSE
								Igfbp4	L6 CT	NA	NA	FALSE
								Sdk2	L6 CT	4.78081	3.38835	TRUE
								Chrm3	L6 CT	-6.34615	8.91532	TRUE
								Ryr2	L6 CT	-0.65661	0.301293	FALSE
								Hecw1	L6 CT	4.12225	2.64703	TRUE
								Pou6f2	L6 CT	NA	NA	FALSE
								Phactr1	L6 CT	-1.04931	1.07925	FALSE
								Unc5a	L6 CT	NA	NA	FALSE
								Ntrk2	L6 CT	3.52806	3.1248	TRUE
								Ptdss1	L6 CT	NA	NA	FALSE
								Adcy2	L6 CT	0.342302	0.100078	FALSE
								Mctp1	L6 CT	-0.694278	0.289858	FALSE
								Iqgap2	L6 CT	16.8876	8.67656	TRUE
								Pde4d	L6 CT	-2.32704	3.4143	TRUE
								Hcn1	L6 CT	2.5	1.50246	FALSE
								Myt1l	L6 CT	-0.732645	0.316847	FALSE
								Hdac9	L6 CT	NA	NA	FALSE
								Mdga2	L6 CT	0.148747	0.0804343	FALSE
								Sipa1l1	L6 CT	-1.10487	0.452215	FALSE
								Rgs6	L6 CT	NA	NA	FALSE
								Psen1	L6 CT	NA	NA	FALSE
								Nrxn3	L6 CT	1.20823	1.33314	FALSE
								Bcl11b	L6 CT	0.684638	0.15989	FALSE
								Meg3	L6 CT	0.619618	0.547188	FALSE
								Ptprn2	L6 CT	4.89064	4.0027	TRUE
								Cdh9	L6 CT	-9.19717	3.09349	TRUE
								Cdh12	L6 CT	-11.4065	5.69015	TRUE
								Cdh18	L6 CT	-1.28318	0.73139	FALSE
								Basp1	L6 CT	-0.710239	0.238063	FALSE
								Ctnnd2	L6 CT	2.36019	2.25941	FALSE
								Ncald	L6 CT	2.22818	1.35224	FALSE
								Zfpm2	L6 CT	-2.61191	2.12014	FALSE
								Kcnq3	L6 CT	-3.87611	2.35435	FALSE
								Khdrbs3	L6 CT	1.30744	0.940113	FALSE
								Fam135b	L6 CT	0.552141	0.138862	FALSE
								Ptk2	L6 CT	1.13357	0.577852	FALSE
								Slc2a13	L6 CT	-0.505439	0.101662	FALSE
								Nell2	L6 CT	-0.437201	0.103215	FALSE
								Acvr1b	L6 CT	NA	NA	FALSE
								Nr4a1	L6 CT	-11.0526	4.11982	TRUE
								Rbfox1	L6 CT	-1.47777	0.703349	FALSE
								Grin2a	L6 CT	1.59965	1.27479	FALSE
								Rtn4r	L6 CT	NA	NA	FALSE
								Fgf12	L6 CT	-3.60731	3.94497	TRUE
								Kalrn	L6 CT	-1.49471	1.2196	FALSE
								Stxbp5l	L6 CT	2.25885	1.513	FALSE
								Cd47	L6 CT	0.334732	0.0663867	FALSE
								Htr1f	L6 CT	0.649993	0.227143	FALSE
								Robo2	L6 CT	-7.10701	4.40218	TRUE
								Tnfrsf21	L6 CT	NA	NA	FALSE
								Efna5	L6 CT	-4.61624	3.41233	TRUE
								Man2a1	L6 CT	-3.08146	0.560998	FALSE
								Slc8a1	L6 CT	3.31393	3.47524	TRUE
								Prkce	L6 CT	0.324153	0.131065	FALSE
								Nrxn1	L6 CT	2.71718	5.45834	TRUE
								Celf4	L6 CT	5.5227	4.68819	TRUE
								Camk4	L6 CT	-2.70642	1.25708	FALSE
								Nrg2	L6 CT	-6.4255	1.7043	FALSE
								Kctd16	L6 CT	-1.55639	0.658067	FALSE
								Chsy3	L6 CT	0.769	0.357397	FALSE
								Camk2a	L6 CT	-4.45804	2.9757	TRUE
								Tcf4	L6 CT	-3.25115	2.42546	FALSE
								Dcc	L6 CT	1.26688	0.417831	FALSE
								Neto1	L6 CT	-1.94965	0.792791	FALSE
								Malat1	L6 CT	-0.369734	0.352701	FALSE
								Tle4	L6 CT	0.458106	0.147774	FALSE
								Slit1	L6 CT	-1.56831	0.262377	FALSE
								Atrnl1	L6 CT	-3.72838	2.37821	FALSE
								Csf2ra	L6 CT	NA	NA	FALSE
								Sox17	Endo	1.02492	3.38829	TRUE
								Prex2	Endo	-0.0534323	0.163753	FALSE
								Crispld1	Endo	-0.315569	0.273521	FALSE
								Bmpr2	Endo	0.0277895	0.0890066	FALSE
								Pard3b	Endo	-0.221408	0.676857	FALSE
								Fn1	Endo	0.554146	4.00014	FALSE
								Epha4	Endo	1.29924	7.21062	TRUE
								Sp100	Endo	0.696685	2.30518	FALSE
								Ackr3	Endo	0.408048	0.833532	FALSE
								Sned1	Endo	-0.902347	0.659108	FALSE
								Pam	Endo	0.23713	0.451362	FALSE
								Srgap2	Endo	-0.182582	0.731773	FALSE
								Adipor1	Endo	0.70118	1.739	FALSE
								Hmcn1	Endo	-0.00562566	0.0188056	FALSE
								F11r	Endo	-0.115598	0.149678	FALSE
								Plxna2	Endo	0.0728893	0.260883	FALSE
								Cd34	Endo	0.140149	0.373311	FALSE
								Itih5	Endo	0.225417	0.566904	FALSE
								Vim	Endo	-0.0831438	0.175161	FALSE
								Nebl	Endo	-0.650979	10.8038	TRUE
								Notch1	Endo	0.445506	0.66182	FALSE
								Eng	Endo	-0.0337503	0.101981	FALSE
								Pbx3	Endo	0.0302093	0.0387705	FALSE
								Acvr2a	Endo	-2.53871	6.18289	TRUE
								Acvr1	Endo	0.288598	0.491638	FALSE
								Rbms1	Endo	-0.185987	0.64555	FALSE
								Cobll1	Endo	-0.168546	0.263637	FALSE
								Nostrin	Endo	0.0356577	0.135302	FALSE
								Itga6	Endo	0.258811	0.870985	FALSE
								Rapgef4	Endo	-0.212797	0.939157	FALSE
								Ccdc141	Endo	-0.230092	1.24689	FALSE
								Gpcpd1	Endo	-0.126875	1.09803	FALSE
								Snap25	Endo	0.26764	0.895141	FALSE
								Cst3	Endo	0.180961	1.22871	FALSE
								Id1	Endo	-0.0687344	0.267737	FALSE
								Serinc3	Endo	-0.0447933	0.134106	FALSE
								Pltp	Endo	-0.137315	0.940976	FALSE
								Tshz2	Endo	-1.67678	3.27308	TRUE
								Gm26883	Endo	-0.648393	2.15872	FALSE
								Sox18	Endo	-0.00451885	0.00691113	FALSE
								4930578c19rik	Endo	-0.572518	1.34159	FALSE
								Itm2a	Endo	0.199552	1.52188	FALSE
								Tsc22d3	Endo	-0.303056	1.24835	FALSE
								Mecom	Endo	0.0463556	0.167934	FALSE
								Tm4sf1	Endo	-0.441993	1.21846	FALSE
								Nes	Endo	0.353162	0.655159	FALSE
								Adam15	Endo	-0.299146	0.271812	FALSE
								She	Endo	-0.261549	0.372357	FALSE
								Txnip	Endo	0.515346	1.75358	FALSE
								S1pr1	Endo	0.210158	1.03392	FALSE
								Arhgap29	Endo	0.0946979	0.222968	FALSE
								Lef1	Endo	0.445782	3.51205	FALSE
								Pdlim5	Endo	0.251122	0.189248	FALSE
								Adgrl4	Endo	0.0544634	0.364071	FALSE
								St6galnac3	Endo	0.124054	0.417009	FALSE
								Mob3b	Endo	1.34568	2.23962	FALSE
								Unc13b	Endo	-0.441822	1.3118	FALSE
								Klf4	Endo	0.527474	2.61993	FALSE
								Nfib	Endo	-0.396613	2.929	FALSE
								Tek	Endo	-0.103	0.292273	FALSE
								Nfia	Endo	-0.665568	4.48907	TRUE
								Lrp8	Endo	-0.658885	1.96022	FALSE
								Osbpl9	Endo	-0.00950728	0.0176722	FALSE
								Tie1	Endo	0.622782	1.44763	FALSE
								Slc2a1	Endo	0.221413	2.69433	FALSE
								Tinagl1	Endo	0.383237	1.2075	FALSE
								Wasf2	Endo	0.224482	0.934405	FALSE
								Clic4	Endo	-0.126721	0.542993	FALSE
								Id3	Endo	-0.0759004	0.209818	FALSE
								Srarp	Endo	0.295677	0.650309	FALSE
								Agrn	Endo	-0.960694	2.68805	FALSE
								Rundc3b	Endo	-0.225963	1.72233	FALSE
								Abcb1a	Endo	-0.0406432	0.138025	FALSE
								Sema3c	Endo	-0.0874297	0.287401	FALSE
								Lrpap1	Endo	-0.393885	0.495806	FALSE
								Rbpj	Endo	1.3164	1.87922	FALSE
								Apbb2	Endo	0.0773097	0.271024	FALSE
								Limch1	Endo	0.147397	0.627729	FALSE
								Kdr	Endo	0.0479651	0.0804648	FALSE
								Igfbp7	Endo	0.0315369	0.137104	FALSE
								Anxa3	Endo	0.16668	0.50842	FALSE
								Sparcl1	Endo	-0.0185929	0.0508046	FALSE
								Tgfbr3	Endo	-0.197892	0.270316	FALSE
								Tbx3	Endo	-0.811158	2.19399	FALSE
								Scarb1	Endo	0.17362	0.205133	FALSE
								Hip1	Endo	-0.0688909	0.248842	FALSE
								Hspb1	Endo	0.345065	1.16739	FALSE
								Epo	Endo	0.371144	0.572473	FALSE
								Flt1	Endo	0.284983	0.853922	FALSE
								Fry	Endo	-0.134331	0.877862	FALSE
								Gng11	Endo	-0.27277	0.421405	FALSE
								Tmem140	Endo	0.402727	0.759329	FALSE
								Gimap6	Endo	-0.530626	1.87849	FALSE
								Npy	Endo	-1.01785	1.44972	FALSE
								Chn2	Endo	-0.228557	0.158062	FALSE
								Abcg2	Endo	-0.262845	2.05158	FALSE
								9530026p05rik	Endo	-0.792248	4.12016	TRUE
								Frmd4b	Endo	-0.0554417	0.140223	FALSE
								Foxp1	Endo	-0.249178	1.25721	FALSE
								Irak2	Endo	-0.554157	2.29749	FALSE
								Cxcl12	Endo	-0.112839	0.330691	FALSE
								Adipor2	Endo	-0.169086	0.509191	FALSE
								Clec2d	Endo	0.032574	0.047346	FALSE
								Lrp6	Endo	-0.89005	2.63757	FALSE
								Slco1c1	Endo	-0.0976773	0.395844	FALSE
								Slco1a4	Endo	-0.134786	1.33073	FALSE
								Tmtc1	Endo	0.23512	0.68853	FALSE
								Pglyrp1	Endo	-0.0556795	0.204835	FALSE
								Apoe	Endo	-0.162381	0.711513	FALSE
								Rps19	Endo	-0.821629	3.33481	TRUE
								Tgfb1	Endo	1.23111	3.8791	TRUE
								Atp10a	Endo	-0.174917	1.11914	FALSE
								Lrrk1	Endo	-0.0479768	0.053537	FALSE
								Igf1r	Endo	0.160519	1.90697	FALSE
								Fzd4	Endo	0.870517	3.67206	TRUE
								Rnf169	Endo	0.732251	2.23083	FALSE
								Ucp2	Endo	-1.24776	6.02722	TRUE
								Gm20663	Endo	0.815496	2.33535	FALSE
								Dock1	Endo	0.277047	0.959172	FALSE
								Ifitm3	Endo	-0.218748	0.358014	FALSE
								Plekhg1	Endo	-0.570826	2.42412	FALSE
								Vip	Endo	0.176874	0.337292	FALSE
								Sash1	Endo	0.384529	1.97977	FALSE
								Utrn	Endo	-0.367208	3.36596	FALSE
								Phactr2	Endo	2.19684	4.08941	TRUE
								Pde7b	Endo	-0.258717	0.612582	FALSE
								Ctgf	Endo	-0.124613	0.102696	FALSE
								Spock2	Endo	0.386469	4.80265	FALSE
								Srgn	Endo	0.816747	3.50641	TRUE
								Bsg	Endo	0.228338	2.90339	FALSE
								Chst11	Endo	-0.95308	5.42767	TRUE
								Timp3	Endo	0.949197	3.34244	TRUE
								Atp2b1	Endo	0.0685416	0.13188	FALSE
								Tmtc2	Endo	-0.424219	0.348515	FALSE
								Ptprb	Endo	0.0367491	0.118942	FALSE
								Insr	Endo	-0.183076	0.728831	FALSE
								Ccl25	Endo	-0.121635	0.0850434	FALSE
								Efnb2	Endo	0.864428	1.40494	FALSE
								Col4a1	Endo	-1.10928	6.66382	TRUE
								Gas6	Endo	0.474332	0.576386	FALSE
								Plat	Endo	0.0839042	0.146125	FALSE
								Rbpms	Endo	0.362895	2.09337	FALSE
								Sorbs2	Endo	0.0112941	0.0365494	FALSE
								Stox2	Endo	-0.338829	1.59235	FALSE
								Klf2	Endo	0.0201483	0.0752868	FALSE
								Nr3c2	Endo	-1.17095	5.88091	TRUE
								Adgre5	Endo	0.292973	1.02093	FALSE
								Calr	Endo	-0.303072	0.610722	FALSE
								Amfr	Endo	1.51301	1.59633	FALSE
								Mt1	Endo	0.0304219	0.0511934	FALSE
								Cdh5	Endo	-0.44939	1.49998	FALSE
								Agrp	Endo	-0.947295	1.73909	FALSE
								Wfdc1	Endo	-0.133585	0.315237	FALSE
								Cyba	Endo	-1.3242	3.93155	TRUE
								Nrp1	Endo	-0.354941	0.677985	FALSE
								Itgb1	Endo	-0.15922	0.433738	FALSE
								Ptprg	Endo	-0.0934042	0.966799	FALSE
								Gch1	Endo	0.118666	0.275393	FALSE
								Tnfrsf19	Endo	0.147074	0.22272	FALSE
								Tbc1d4	Endo	0.204019	0.16528	FALSE
								Abcc4	Endo	0.348698	2.36742	FALSE
								Dock9	Endo	0.201782	1.25518	FALSE
								Tmtc4	Endo	0.573592	1.23483	FALSE
								Pdgfd	Endo	-0.374994	2.37528	FALSE
								Maml2	Endo	-0.315357	1.07762	FALSE
								Fli1	Endo	0.0225392	0.0591395	FALSE
								Ets1	Endo	-0.118745	0.330776	FALSE
								Esam	Endo	0.157257	0.479786	FALSE
								Sema7a	Endo	0.350811	1.81304	FALSE
								Paqr5	Endo	-0.150461	0.624865	FALSE
								Anxa2	Endo	0.682791	1.67423	FALSE
								Cgnl1	Endo	0.573786	1.79427	FALSE
								Ctsh	Endo	1.62714	14.8754	TRUE
								Tgfbr2	Endo	0.0928942	0.191876	FALSE
								Rpsa	Endo	1.01204	3.21872	TRUE
								Cck	Endo	-0.696704	2.77116	FALSE
								Ddc	Endo	0.614008	1.16827	FALSE
								Sptbn1	Endo	0.104777	0.854685	FALSE
								Ebf1	Endo	0.406283	4.25513	FALSE
								Sparc	Endo	-0.363562	1.4714	FALSE
								Arf1	Endo	-0.13204	0.21024	FALSE
								Trim16	Endo	0.89123	2.46618	FALSE
								Nxn	Endo	-0.167156	0.411218	FALSE
								Lgals9	Endo	-0.850036	1.60905	FALSE
								Slfn5	Endo	-0.953666	5.42358	TRUE
								Msi2	Endo	-0.195202	0.969207	FALSE
								Ramp2	Endo	0.0656369	0.237547	FALSE
								Gjc1	Endo	0.623265	3.68928	TRUE
								Icam2	Endo	0.0457743	0.0630283	FALSE
								Pecam1	Endo	0.225386	0.980538	FALSE
								Foxq1	Endo	0.200837	0.425787	FALSE
								1700018a04rik	Endo	-0.41523	0.743943	FALSE
								Ptdss1	Endo	-2.56361	4.90747	TRUE
								Lhfpl2	Endo	-0.0608943	0.0966241	FALSE
								Zfp366	Endo	0.530521	1.64684	FALSE
								Il6st	Endo	-0.146891	0.116961	FALSE
								Adam17	Endo	-1.00228	2.02849	FALSE
								Nampt	Endo	1.14197	2.89025	TRUE
								Hdac9	Endo	-0.703283	1.97735	FALSE
								Dock4	Endo	-0.0704337	0.285129	FALSE
								Nfkbia	Endo	0.262149	1.33249	FALSE
								Prkch	Endo	-0.358581	1.86129	FALSE
								Rhoj	Endo	-0.468391	0.829669	FALSE
								Zfp36l1	Endo	0.0290442	0.0320307	FALSE
								Rin3	Endo	-0.643769	1.64413	FALSE
								Jag2	Endo	-2.20616	10.2408	TRUE
								Selenop	Endo	0.0600923	0.125645	FALSE
								Ghr	Endo	0.913929	2.88688	TRUE
								Dab2	Endo	-1.42134	6.40697	TRUE
								Fbxl7	Endo	-13.0949	12.3416	TRUE
								Fzd6	Endo	-0.387703	1.80906	FALSE
								Ndrg1	Endo	-0.594193	3.47117	TRUE
								Ptk2	Endo	0.152711	0.480337	FALSE
								Ly6e	Endo	0.0305354	0.103461	FALSE
								Ly6a	Endo	0.0186171	0.0538003	FALSE
								Ly6c1	Endo	-0.239989	1.46002	FALSE
								Apobec3	Endo	0.06512	0.0730204	FALSE
								Pdgfb	Endo	-0.104256	0.253846	FALSE
								Fmnl3	Endo	-0.401353	1.2499	FALSE
								Acvrl1	Endo	0.0684647	0.159989	FALSE
								Cldn5	Endo	-0.623158	2.03338	FALSE
								Tfrc	Endo	0.603644	2.13849	FALSE
								Heg1	Endo	-0.26122	1.19159	FALSE
								Arhgap31	Endo	-0.285717	2.89585	FALSE
								Zbtb20	Endo	0.0642009	0.409535	FALSE
								Cd47	Endo	-0.590232	1.69697	FALSE
								St3gal6	Endo	0.170085	0.571954	FALSE
								App	Endo	0.0673826	0.270556	FALSE
								Cyyr1	Endo	0.043602	0.128709	FALSE
								Ifnar2	Endo	-1.78095	4.05688	TRUE
								Ifnar1	Endo	0.458853	1.13845	FALSE
								Qk	Endo	0.0408002	0.149818	FALSE
								Notch4	Endo	-0.953538	3.05486	TRUE
								Clic1	Endo	-0.236155	0.593669	FALSE
								Adgrf5	Endo	0.0258976	0.0561827	FALSE
								Man2a1	Endo	0.95319	1.8257	FALSE
								Ptprm	Endo	-0.196743	0.238889	FALSE
								Xdh	Endo	0.548149	1.32281	FALSE
								Rasgrp3	Endo	-0.100643	0.178026	FALSE
								Prkce	Endo	0.224327	0.515373	FALSE
								Epas1	Endo	0.205692	1.23321	FALSE
								Arap3	Endo	-0.262167	0.474622	FALSE
								Tcf4	Endo	0.171549	1.09327	FALSE
								Lrp5	Endo	0.306319	0.405886	FALSE
								Malat1	Endo	0.0230874	0.177064	FALSE
								Neat1	Endo	-0.136762	0.29278	FALSE
								Slc22a8	Endo	-0.619372	3.0869	TRUE
								Ahnak	Endo	-0.0610434	0.104704	FALSE
								Gnaq	Endo	-0.0124725	0.026045	FALSE
								Sgms1	Endo	0.0949435	0.860993	FALSE
								Fas	Endo	0.659096	3.35944	TRUE
								Sorbs1	Endo	-0.129026	0.708533	FALSE
								Xkr4	OPC	-0.702667	1.98568	FALSE
								Sntg1	OPC	-0.296176	0.86613	FALSE
								3110035e14rik	OPC	1.60555	3.78424	TRUE
								Sulf1	OPC	NA	NA	FALSE
								Eya1	OPC	-3.0254	8.73512	TRUE
								Rims1	OPC	0.622304	1.44608	FALSE
								Adgrb3	OPC	0.0305959	0.0502906	FALSE
								Khdrbs2	OPC	-0.755614	1.68072	FALSE
								Pou3f3	OPC	-7.97751	4.22854	TRUE
								Adam23	OPC	-0.157215	0.0514949	FALSE
								Erbb4	OPC	-0.315169	1.28334	FALSE
								Serpine2	OPC	-0.598301	1.39033	FALSE
								Pid1	OPC	-0.653379	1.6807	FALSE
								Dner	OPC	0.551997	0.417011	FALSE
								Ramp1	OPC	0.72927	0.288477	FALSE
								Cdh20	OPC	-0.292627	0.122627	FALSE
								Dpp10	OPC	-0.32792	0.680444	FALSE
								Nckap5	OPC	-0.37146	0.857856	FALSE
								Tmem163	OPC	-9.17064	8.06786	TRUE
								Gpr37l1	OPC	0.176822	0.132892	FALSE
								Brinp3	OPC	1.38385	0.69585	FALSE
								Tnr	OPC	0.00518218	0.0133271	FALSE
								Pbx1	OPC	-0.987062	2.35518	FALSE
								Ncstn	OPC	-1.56116	0.499069	FALSE
								Rgs7	OPC	0.424089	0.779732	FALSE
								Celf2	OPC	0.532183	1.38417	FALSE
								Strbp	OPC	-0.387182	0.690567	FALSE
								Lrp1b	OPC	0.20054	0.456047	FALSE
								Zeb2	OPC	1.08786	3.44743	TRUE
								Acvr2a	OPC	-2.85018	3.16785	TRUE
								Fign	OPC	-1.25303	2.02618	FALSE
								Wipf1	OPC	1.29135	2.02221	FALSE
								Itgav	OPC	-0.144243	0.115771	FALSE
								Calcrl	OPC	-0.757408	0.720653	FALSE
								Lrrc4c	OPC	0.238556	0.406393	FALSE
								Abtb2	OPC	0.226642	0.306536	FALSE
								Ryr3	OPC	-1.03627	0.817408	FALSE
								Meis2	OPC	2.95244	1.87907	FALSE
								Sema6d	OPC	1.00257	3.97696	TRUE
								Kcnip3	OPC	-0.161231	0.186179	FALSE
								Snap25	OPC	-0.624347	1.01109	FALSE
								Flrt3	OPC	NA	NA	FALSE
								Slc24a3	OPC	0.411641	0.385663	FALSE
								Ptprt	OPC	0.0202974	0.0104779	FALSE
								Sulf2	OPC	0.0119149	0.0110841	FALSE
								Tshz2	OPC	1.92463	0.850289	FALSE
								Gm26883	OPC	0.492098	0.292298	FALSE
								Bcas1	OPC	1.7049	8.44945	TRUE
								Cdh4	OPC	NA	NA	FALSE
								Gria3	OPC	0.236921	0.328802	FALSE
								Dmd	OPC	-0.0460634	0.0784941	FALSE
								Il1rapl1	OPC	-0.121422	0.39176	FALSE
								Nlgn3	OPC	1.3664	1.49404	FALSE
								Phka1	OPC	0.665391	1.0422	FALSE
								Gpm6b	OPC	0.399014	0.925018	FALSE
								Zfhx4	OPC	0.390256	0.130474	FALSE
								Ralyl	OPC	0.655697	1.51062	FALSE
								Nlgn1	OPC	-0.0166894	0.0442494	FALSE
								Egfem1	OPC	NA	NA	FALSE
								Gm38505	OPC	-0.322081	0.622937	FALSE
								Nbea	OPC	0.564146	1.0586	FALSE
								Fstl5	OPC	0.421371	0.128671	FALSE
								Gria2	OPC	0.197423	0.390279	FALSE
								Sh3d19	OPC	0.123659	0.181289	FALSE
								Bcan	OPC	-1.07777	1.88644	FALSE
								Gm3764	OPC	-0.267803	0.37256	FALSE
								Dpyd	OPC	-0.126704	0.21358	FALSE
								Unc5c	OPC	0.238714	0.458862	FALSE
								Slc44a5	OPC	NA	NA	FALSE
								Lrrc7	OPC	0.210151	0.278761	FALSE
								Tox	OPC	3.72492	3.37466	TRUE
								Chd7	OPC	0.721514	0.784843	FALSE
								Mmp16	OPC	-0.441863	1.1287	FALSE
								Nkain3	OPC	-0.304464	0.0771772	FALSE
								Fut9	OPC	-0.537576	0.501567	FALSE
								Plppr1	OPC	1.36134	2.20312	FALSE
								Grin3a	OPC	-0.319176	0.208412	FALSE
								Zfp462	OPC	1.01098	3.97967	TRUE
								Nfib	OPC	0.162714	0.156495	FALSE
								Nfia	OPC	0.153173	0.227248	FALSE
								Pde4b	OPC	-0.54992	2.01608	FALSE
								Dab1	OPC	0.0102683	0.00730166	FALSE
								Gm2164	OPC	0.941411	2.31374	FALSE
								Csmd2	OPC	-0.197914	0.305288	FALSE
								Yars	OPC	3.04751	1.45572	FALSE
								Sdc3	OPC	-0.764911	0.614435	FALSE
								Sema3e	OPC	NA	NA	FALSE
								Pclo	OPC	0.818362	1.12768	FALSE
								Cacna2d1	OPC	-0.972745	1.16387	FALSE
								Magi2	OPC	0.308324	1.11338	FALSE
								Lhfpl3	OPC	0.25484	1.38737	FALSE
								Dpp6	OPC	0.487865	1.02694	FALSE
								Lrpap1	OPC	-2.227	2.27891	FALSE
								Rbpj	OPC	-0.542031	0.247851	FALSE
								Epha5	OPC	-0.10418	0.124285	FALSE
								Adamts3	OPC	0.907748	0.482012	FALSE
								Cux2	OPC	3.30787	2.01639	FALSE
								Tmem132d	OPC	0.434297	1.06661	FALSE
								Auts2	OPC	0.412418	1.12705	FALSE
								Hip1	OPC	0.126829	0.143779	FALSE
								Epo	OPC	1.52579	1.05953	FALSE
								Gjc3	OPC	-0.384309	0.636727	FALSE
								Sdk1	OPC	1.48247	1.52108	FALSE
								Fry	OPC	-0.0930645	0.155648	FALSE
								Nxph1	OPC	1.81992	2.08296	FALSE
								Thsd7a	OPC	0.657382	0.197855	FALSE
								Gm4876	OPC	0.149301	0.299449	FALSE
								Kcnd2	OPC	-0.0780812	0.214349	FALSE
								Ptprz1	OPC	0.0535553	0.133188	FALSE
								Ptn	OPC	0.0869601	0.137039	FALSE
								Npy	OPC	-0.449238	0.156552	FALSE
								Mpp6	OPC	0.936482	0.687652	FALSE
								Creb5	OPC	1.94567	3.35285	TRUE
								Ccser1	OPC	0.105977	0.156706	FALSE
								Grid2	OPC	0.456845	1.6859	FALSE
								Ctnna2	OPC	-0.794874	5.18555	TRUE
								Lrrtm4	OPC	0.200645	0.172243	FALSE
								Tgfa	OPC	-1.46233	2.52922	FALSE
								Podxl2	OPC	0.361554	0.125001	FALSE
								Fam19a1	OPC	-0.519207	0.358441	FALSE
								Slc6a1	OPC	-0.898377	1.69683	FALSE
								Syn2	OPC	0.300283	0.339193	FALSE
								Cd9	OPC	0.157204	0.166123	FALSE
								Lrp6	OPC	-1.03003	0.939802	FALSE
								Sox5	OPC	-0.0304414	0.0471892	FALSE
								Itpr2	OPC	0.319233	0.421855	FALSE
								Apoe	OPC	-0.692241	2.1827	FALSE
								Luzp2	OPC	1.33717	0.73183	FALSE
								Gabrb3	OPC	0.933745	1.26161	FALSE
								Ntrk3	OPC	-0.510319	0.97156	FALSE
								Grm5	OPC	0.533404	1.26493	FALSE
								Dlg2	OPC	-0.0506737	0.104253	FALSE
								Fchsd2	OPC	0.0156882	0.0221608	FALSE
								Spon1	OPC	-1.23377	0.957468	FALSE
								Sox6	OPC	-0.539845	0.230971	FALSE
								Xylt1	OPC	0.551172	2.92814	FALSE
								Prkcb	OPC	0.106532	0.144169	FALSE
								Adam12	OPC	-1.79277	4.95564	TRUE
								Dock1	OPC	-0.106222	0.100108	FALSE
								Vip	OPC	-0.605657	0.42545	FALSE
								Ust	OPC	0.29842	0.077703	FALSE
								Sash1	OPC	-0.749445	0.960782	FALSE
								Pde7b	OPC	-1.01695	2.12134	FALSE
								Sobp	OPC	0.0529537	0.0382087	FALSE
								Grik2	OPC	-0.895282	4.2556	TRUE
								Slc35f1	OPC	-0.328702	1.02636	FALSE
								Ank3	OPC	0.364156	0.729961	FALSE
								Pcdh15	OPC	0.0558986	0.0380264	FALSE
								Chst11	OPC	0.304852	0.464865	FALSE
								Anks1b	OPC	-0.560691	3.5389	FALSE
								Plxnc1	OPC	0.0068057	0.00140373	FALSE
								Nav3	OPC	-0.416391	1.95289	FALSE
								Fam19a2	OPC	3.73718	3.28471	TRUE
								Lrp1	OPC	0.678431	0.806194	FALSE
								Ccl25	OPC	-0.820019	0.58477	FALSE
								Fam155a	OPC	0.0405213	0.0764799	FALSE
								Gas6	OPC	-4.40439	3.61351	TRUE
								Csmd1	OPC	0.0653542	0.199006	FALSE
								Adam9	OPC	-1.29756	0.569408	FALSE
								Nrg1	OPC	0.359052	0.527699	FALSE
								Sgcz	OPC	-1.0527	2.54203	FALSE
								2023-03-01	OPC	-0.585683	1.62626	FALSE
								Inpp4b	OPC	2.13441	0.445355	FALSE
								Cacna1a	OPC	-0.527161	0.806646	FALSE
								Calr	OPC	1.04093	1.13344	FALSE
								Neto2	OPC	-0.857355	0.771061	FALSE
								Amfr	OPC	0.778105	0.279977	FALSE
								Pllp	OPC	1.68573	2.62839	FALSE
								Cdh13	OPC	0.949675	0.640019	FALSE
								Ptprg	OPC	0.215717	0.419264	FALSE
								Cadps	OPC	-0.0456829	0.0476122	FALSE
								Kcnma1	OPC	-1.08389	2.75866	FALSE
								Cacna2d3	OPC	-0.278204	0.313543	FALSE
								Bmpr1a	OPC	2.82229	3.78206	TRUE
								Nrg3	OPC	0.307345	0.820432	FALSE
								Fzd3	OPC	6.42889	5.84672	TRUE
								Adra1a	OPC	2.19185	1.8541	FALSE
								Pcdh9	OPC	-0.316756	1.7717	FALSE
								Gpc5	OPC	0.0226156	0.0555565	FALSE
								Gpc6	OPC	-1.13121	0.246007	FALSE
								Farp1	OPC	-1.34253	3.14755	TRUE
								Dock9	OPC	-0.658836	0.979696	FALSE
								Fgf14	OPC	-0.144851	0.366164	FALSE
								Maml2	OPC	1.01249	3.62837	TRUE
								Fat3	OPC	-0.483946	0.630121	FALSE
								Opcml	OPC	-0.114915	0.39807	FALSE
								Ntm	OPC	-0.498401	1.93426	FALSE
								Hepacam	OPC	2.4727	7.12935	TRUE
								Phldb1	OPC	2.33248	4.21713	TRUE
								Dscaml1	OPC	2.93597	4.35534	TRUE
								Cadm1	OPC	-1.02624	2.50662	FALSE
								Ncam1	OPC	0.141784	0.235736	FALSE
								Cspg4	OPC	1.08128	1.81653	FALSE
								Neo1	OPC	-0.406641	0.428842	FALSE
								Megf11	OPC	-0.774136	2.25953	FALSE
								Rora	OPC	0.198121	0.519555	FALSE
								Unc13c	OPC	4.65527	2.08478	FALSE
								Cspg5	OPC	-0.930867	3.8811	TRUE
								Arpp21	OPC	0.401039	0.669234	FALSE
								Gm45881	OPC	2.21587	2.36739	FALSE
								Itga9	OPC	-0.736272	0.926957	FALSE
								Rpsa	OPC	-0.0876864	0.0428658	FALSE
								Tns3	OPC	-0.571077	0.632045	FALSE
								Cobl	OPC	1.53227	1.99071	FALSE
								Kcnip1	OPC	-0.510328	0.934544	FALSE
								Sgcd	OPC	-2.5453	0.633482	FALSE
								Epn2	OPC	-0.0731273	0.146485	FALSE
								Shisa6	OPC	-1.05649	0.709346	FALSE
								Nlgn2	OPC	2.52552	1.61343	FALSE
								Omg	OPC	-1.45255	0.768057	FALSE
								Cacng4	OPC	0.533882	1.11944	FALSE
								Adarb2	OPC	0.177827	0.453667	FALSE
								Ntrk2	OPC	0.428416	0.612818	FALSE
								Ptdss1	OPC	5.91045	1.91103	FALSE
								Vcan	OPC	-0.350291	0.936333	FALSE
								Pde4d	OPC	0.00144396	0.00237591	FALSE
								Rab3c	OPC	0.114798	0.0773491	FALSE
								Myt1l	OPC	-1.18014	1.46087	FALSE
								Dgkb	OPC	0.365929	0.480647	FALSE
								Npas3	OPC	0.0978125	0.18215	FALSE
								Mdga2	OPC	-0.420503	1.94627	FALSE
								Kcnh5	OPC	-0.125689	0.084742	FALSE
								Zfp36l1	OPC	1.35802	0.941489	FALSE
								Sipa1l1	OPC	-0.70261	0.771425	FALSE
								Psen1	OPC	-2.20144	1.29142	FALSE
								Nrxn3	OPC	-0.342515	1.02404	FALSE
								Ptprn2	OPC	0.347196	0.343651	FALSE
								Itgb8	OPC	1.842	1.15979	FALSE
								Lifr	OPC	2.81654	3.31477	TRUE
								Basp1	OPC	-1.68229	4.38176	TRUE
								Ctnnd2	OPC	-0.536396	2.44322	FALSE
								Sema5a	OPC	3.21686	1.8539	FALSE
								Cpq	OPC	0.0970579	0.074141	FALSE
								Ncald	OPC	0.265498	0.336736	FALSE
								Zfpm2	OPC	0.689713	1.80632	FALSE
								Csmd3	OPC	-0.07329	0.188068	FALSE
								Kcnq3	OPC	0.964775	1.67584	FALSE
								Sox10	OPC	-1.09195	2.02845	FALSE
								Rbfox1	OPC	-0.0978274	0.114662	FALSE
								Shisa9	OPC	2.56766	3.48037	TRUE
								Sst	OPC	NA	NA	FALSE
								Fgf12	OPC	-0.218844	0.417478	FALSE
								Arhgap31	OPC	-0.986704	4.55576	TRUE
								Lsamp	OPC	0.0352075	0.0718411	FALSE
								Zbtb20	OPC	0.613853	3.0128	TRUE
								Boc	OPC	-1.08467	0.252491	FALSE
								Alcam	OPC	-0.322127	0.314173	FALSE
								Robo1	OPC	-0.356097	0.480579	FALSE
								Grik1	OPC	0.347268	0.105372	FALSE
								Olig1	OPC	0.589571	1.00582	FALSE
								Dscam	OPC	-0.0204518	0.046711	FALSE
								Qk	OPC	0.13262	0.344531	FALSE
								Vegfa	OPC	-0.241533	0.0946479	FALSE
								Ptprs	OPC	0.714075	0.72818	FALSE
								Lama1	OPC	NA	NA	FALSE
								Dlgap1	OPC	0.331302	1.07719	FALSE
								Alk	OPC	0.865885	0.299367	FALSE
								Prkce	OPC	0.312502	0.312116	FALSE
								Nrxn1	OPC	-0.299553	1.63441	FALSE
								Svil	OPC	-0.926941	1.34612	FALSE
								Zeb1	OPC	-0.293889	0.656774	FALSE
								Nrg2	OPC	-1.62997	2.32122	FALSE
								Prr16	OPC	10.975	4.07736	TRUE
								Tcf4	OPC	0.0246007	0.0419752	FALSE
								Dcc	OPC	0.00584055	0.00626843	FALSE
								Neto1	OPC	1.84212	5.38264	TRUE
								Malat1	OPC	0.0349367	0.112309	FALSE
								Nrxn2	OPC	0.413087	0.818395	FALSE
								Vegfb	OPC	4.06859	2.50286	FALSE
								Gnaq	OPC	-0.239662	0.195502	FALSE
								Kank1	OPC	1.71453	3.50503	TRUE
								Vldlr	OPC	-3.29819	2.36258	FALSE
								Rfx3	OPC	-0.521806	0.118126	FALSE
								Prkg1	OPC	-0.0822117	0.111091	FALSE
								Sorcs3	OPC	-0.254611	0.2533	FALSE
								Gfra1	OPC	1.04865	1.26661	FALSE
								Csf2ra	OPC	1.56357	0.500706	FALSE
								Xkr4	Pvalb	-0.144348	0.256553	FALSE
								Sntg1	Pvalb	-0.234484	0.361865	FALSE
								A830018l16rik	Pvalb	1.70865	3.47339	TRUE
								Crispld1	Pvalb	-6.9859	2.11563	FALSE
								Rims1	Pvalb	-0.0391695	0.0415013	FALSE
								Adgrb3	Pvalb	-0.0682278	0.142059	FALSE
								Adam23	Pvalb	-0.440157	0.308522	FALSE
								Erbb4	Pvalb	0.165331	0.5219	FALSE
								Vwc2l	Pvalb	NA	NA	FALSE
								Dner	Pvalb	-0.4044	0.382066	FALSE
								Pam	Pvalb	1.17724	2.78228	FALSE
								Cntnap5b	Pvalb	-3.40458	2.05316	FALSE
								Cntnap5a	Pvalb	-0.25173	0.119878	FALSE
								Dpp10	Pvalb	0.0592236	0.0544714	FALSE
								Atp1b1	Pvalb	0.332611	0.586304	FALSE
								Nos1ap	Pvalb	-1.20064	1.38659	FALSE
								Rgs7	Pvalb	0.244298	0.210667	FALSE
								Esrrg	Pvalb	-1.65311	5.88174	TRUE
								Frmd4a	Pvalb	0.542009	1.07692	FALSE
								Celf2	Pvalb	0.626893	1.24498	FALSE
								Etl4	Pvalb	-0.168607	0.261059	FALSE
								Strbp	Pvalb	0.283261	0.426246	FALSE
								Lrp1b	Pvalb	0.332325	0.492355	FALSE
								Arhgap15	Pvalb	4.95971	5.30293	TRUE
								Zeb2	Pvalb	0.511485	0.74716	FALSE
								Acvr2a	Pvalb	0.670982	0.193037	FALSE
								Cacnb4	Pvalb	0.444826	0.493407	FALSE
								Acvr1	Pvalb	1.12074	0.397767	FALSE
								Kcnh7	Pvalb	0.0493051	0.0630183	FALSE
								Scn1a	Pvalb	-0.280664	0.304357	FALSE
								Gm13629	Pvalb	-0.548397	0.513843	FALSE
								Cers6	Pvalb	0.568263	0.531366	FALSE
								Gad1	Pvalb	-1.91924	4.3416	TRUE
								Rapgef4	Pvalb	-0.898259	1.22827	FALSE
								Zfp385b	Pvalb	0.166526	0.1702	FALSE
								Zfp804a	Pvalb	1.55995	4.35157	TRUE
								Lrrc4c	Pvalb	-0.276931	0.333041	FALSE
								D430041d05rik	Pvalb	-0.926351	0.826598	FALSE
								Lgr4	Pvalb	-1.03248	0.43066	FALSE
								Frmd5	Pvalb	0.428134	0.654017	FALSE
								Atrn	Pvalb	0.23817	0.106343	FALSE
								Gfra4	Pvalb	NA	NA	FALSE
								Chgb	Pvalb	-1.42969	1.58887	FALSE
								Snap25	Pvalb	-0.520291	0.818615	FALSE
								Flrt3	Pvalb	3.75258	2.00664	FALSE
								Syndig1	Pvalb	1.83634	0.55182	FALSE
								Snhg11	Pvalb	0.4948	2.41422	FALSE
								Atp6ap2	Pvalb	1.72878	1.90432	FALSE
								Gria3	Pvalb	-0.679926	1.09213	FALSE
								Fgf13	Pvalb	-0.570892	0.473017	FALSE
								Dmd	Pvalb	-0.813635	1.56554	FALSE
								Il1rapl1	Pvalb	-0.178774	0.437717	FALSE
								5330434g04rik	Pvalb	-0.0240546	0.0200021	FALSE
								Il1rapl2	Pvalb	3.63453	0.74088	FALSE
								Nhs	Pvalb	-3.52434	1.29629	FALSE
								Frmpd4	Pvalb	-0.573278	0.708089	FALSE
								Kcnmb2	Pvalb	0.828608	1.56308	FALSE
								Nbea	Pvalb	0.474886	0.729042	FALSE
								Fstl5	Pvalb	0.472272	0.111622	FALSE
								Gria2	Pvalb	0.377917	0.543841	FALSE
								St6galnac5	Pvalb	0.0463757	0.0115177	FALSE
								Slc44a5	Pvalb	11.0837	4.56872	TRUE
								Lrrc7	Pvalb	0.233906	0.171718	FALSE
								Runx1t1	Pvalb	2.38428	3.0646	TRUE
								Mmp16	Pvalb	1.62831	2.70973	FALSE
								Fut9	Pvalb	-1.57823	2.32375	FALSE
								Epha7	Pvalb	-0.44865	0.107725	FALSE
								Gm2163	Pvalb	-0.104885	0.0582722	FALSE
								Gabbr2	Pvalb	-0.275389	0.279397	FALSE
								Elavl2	Pvalb	0.422503	0.52767	FALSE
								Dab1	Pvalb	2.17555	8.16436	TRUE
								Lrp8	Pvalb	-0.6899	0.26542	FALSE
								Osbpl9	Pvalb	-0.0302748	0.02057	FALSE
								Agbl4	Pvalb	-0.482928	0.634884	FALSE
								Yars	Pvalb	0.310589	0.0929218	FALSE
								Oprd1	Pvalb	0.573251	0.43843	FALSE
								Zfp804b	Pvalb	6.50324	1.8685	FALSE
								Pclo	Pvalb	-0.147841	0.14441	FALSE
								Magi2	Pvalb	-0.934259	5.19177	TRUE
								Reln	Pvalb	NA	NA	FALSE
								Dpp6	Pvalb	-0.00509947	0.00499571	FALSE
								Lrpap1	Pvalb	2.33154	0.982768	FALSE
								Slit2	Pvalb	-2.21872	6.41024	TRUE
								Kcnip4	Pvalb	1.57173	8.94427	TRUE
								Limch1	Pvalb	0.321668	0.366539	FALSE
								Epha5	Pvalb	-0.503432	0.605818	FALSE
								Srrm4	Pvalb	0.366791	0.388321	FALSE
								Cux2	Pvalb	0.0801119	0.030516	FALSE
								Tmem132d	Pvalb	0.34859	0.365629	FALSE
								Rimbp2	Pvalb	0.0973819	0.0630564	FALSE
								Auts2	Pvalb	-0.940509	2.8773	TRUE
								Epo	Pvalb	1.22865	0.634135	FALSE
								Sdk1	Pvalb	-2.35822	2.11262	FALSE
								Dync1i1	Pvalb	-0.524462	0.344879	FALSE
								Dlx6os1	Pvalb	4.48493	9.37868	TRUE
								Nxph1	Pvalb	-1.20897	0.904225	FALSE
								Thsd7a	Pvalb	1.05027	0.282594	FALSE
								Plxna4	Pvalb	0.383986	0.509389	FALSE
								Cntnap2	Pvalb	0.818079	3.93156	TRUE
								Npy	Pvalb	5.45156	1.93147	FALSE
								Mpp6	Pvalb	2.41034	2.90111	TRUE
								Wipf3	Pvalb	0.568982	0.254795	FALSE
								Ccser1	Pvalb	-0.984622	3.4591	TRUE
								Ctnna2	Pvalb	-2.08885	14.5744	TRUE
								Lrrtm4	Pvalb	2.69421	4.27402	TRUE
								Podxl2	Pvalb	-0.563213	0.192235	FALSE
								Cntn3	Pvalb	-3.9524	12.3739	TRUE
								Atp2b2	Pvalb	-1.44991	3.46917	TRUE
								Slc6a1	Pvalb	0.717179	0.834383	FALSE
								Syn2	Pvalb	0.108342	0.0834581	FALSE
								Grin2b	Pvalb	0.149799	0.198433	FALSE
								Sox5	Pvalb	0.507327	0.904028	FALSE
								Usp29	Pvalb	1.1965	1.31557	FALSE
								Shank1	Pvalb	-0.604726	0.407233	FALSE
								Kcnc1	Pvalb	-0.108094	0.102191	FALSE
								Gabrg3	Pvalb	0.0336289	0.0330946	FALSE
								Gabrb3	Pvalb	0.0995211	0.078521	FALSE
								Ube3a	Pvalb	0.425579	1.03962	FALSE
								Ntrk3	Pvalb	-0.0725348	0.0747393	FALSE
								Tm6sf1	Pvalb	-0.419292	0.27896	FALSE
								Cemip	Pvalb	0.326381	0.229018	FALSE
								Grm5	Pvalb	1.13001	4.19804	TRUE
								Me3	Pvalb	0.988907	2.03767	FALSE
								Dlg2	Pvalb	0.403439	1.52766	FALSE
								Tenm4	Pvalb	0.246037	0.235817	FALSE
								Sox6	Pvalb	-1.28717	0.472154	FALSE
								Prkcb	Pvalb	-1.33966	2.74688	FALSE
								Lrp11	Pvalb	1.58508	0.617498	FALSE
								Sobp	Pvalb	1.05159	1.04912	FALSE
								Grik2	Pvalb	0.9398	2.90631	TRUE
								Ank3	Pvalb	0.148419	0.177719	FALSE
								Btbd11	Pvalb	-0.845239	1.86539	FALSE
								Anks1b	Pvalb	-0.159811	0.245071	FALSE
								Plxnc1	Pvalb	2.39942	1.78942	FALSE
								Atp2b1	Pvalb	0.168403	0.115746	FALSE
								Mgat4c	Pvalb	0.189613	0.140223	FALSE
								Syt1	Pvalb	0.947554	3.9487	TRUE
								Nav3	Pvalb	0.276371	0.430609	FALSE
								Kcnc2	Pvalb	1.12365	5.79255	TRUE
								Grip1	Pvalb	0.6045	2.25087	FALSE
								Fam19a2	Pvalb	-0.406654	0.26936	FALSE
								Ccl25	Pvalb	0.22435	0.0543851	FALSE
								Fam155a	Pvalb	-0.207391	0.376125	FALSE
								Gas6	Pvalb	0.341525	0.113947	FALSE
								Dlgap2	Pvalb	0.421755	1.06831	FALSE
								Csmd1	Pvalb	0.41	1.27628	FALSE
								Zmat4	Pvalb	-0.861363	1.02936	FALSE
								Unc5d	Pvalb	4.22837	4.53754	TRUE
								Sorbs2	Pvalb	-0.254242	0.258812	FALSE
								Tenm3	Pvalb	-0.219131	0.0769618	FALSE
								Galntl6	Pvalb	-0.478526	0.2369	FALSE
								Gm26905	Pvalb	-0.767042	0.767264	FALSE
								Spock3	Pvalb	0.752263	0.633296	FALSE
								Nr3c2	Pvalb	-2.24432	2.80219	FALSE
								Cacna1a	Pvalb	-0.187093	0.260055	FALSE
								Calr	Pvalb	-0.00642781	0.00223275	FALSE
								Neto2	Pvalb	-3.80154	7.68945	TRUE
								Amfr	Pvalb	-0.168533	0.0414679	FALSE
								Cx3cl1	Pvalb	0.933843	0.387985	FALSE
								Agrp	Pvalb	0.456479	0.112115	FALSE
								Cntnap4	Pvalb	1.42589	3.50478	TRUE
								Cadps	Pvalb	0.0670134	0.084898	FALSE
								Kcnma1	Pvalb	-1.23338	4.68777	TRUE
								Erc2	Pvalb	-0.50656	0.69339	FALSE
								Nrg3	Pvalb	0.410309	1.54822	FALSE
								Fzd3	Pvalb	3.09009	0.83853	FALSE
								Adra1a	Pvalb	0.421431	0.287299	FALSE
								Enox1	Pvalb	0.86298	2.00489	FALSE
								Fgf14	Pvalb	0.183318	0.384994	FALSE
								Cntn5	Pvalb	-0.224791	0.208732	FALSE
								Opcml	Pvalb	0.0515113	0.0837403	FALSE
								Ntm	Pvalb	-0.367467	0.740074	FALSE
								Ubash3b	Pvalb	-0.137715	0.0426643	FALSE
								Clstn2	Pvalb	-0.364834	0.419339	FALSE
								Rbms3	Pvalb	-0.369057	0.498212	FALSE
								Gm45881	Pvalb	-1.22042	2.03149	FALSE
								Rpsa	Pvalb	0.792098	0.324954	FALSE
								Kcnip1	Pvalb	0.870668	1.04852	FALSE
								Tenm2	Pvalb	0.942009	3.06097	TRUE
								Gabrb2	Pvalb	-0.800989	1.10431	FALSE
								Gria1	Pvalb	0.608448	1.39921	FALSE
								Nlgn2	Pvalb	1.34056	0.458232	FALSE
								Ryr2	Pvalb	-2.42345	4.6012	TRUE
								Ripor2	Pvalb	1.38456	1.00319	FALSE
								Phactr1	Pvalb	-0.900532	2.09631	FALSE
								Ntrk2	Pvalb	1.02852	2.23431	FALSE
								Ptdss1	Pvalb	1.4022	0.388729	FALSE
								Iqgap2	Pvalb	3.72613	3.63692	TRUE
								Pde4d	Pvalb	0.622459	1.01972	FALSE
								Rab3c	Pvalb	-0.722844	0.589806	FALSE
								Hcn1	Pvalb	0.658099	1.64783	FALSE
								Myt1l	Pvalb	0.427738	0.432725	FALSE
								Hdac9	Pvalb	0.503644	0.257175	FALSE
								Dock4	Pvalb	-0.512266	1.10469	FALSE
								Lrfn5	Pvalb	-0.253685	0.299979	FALSE
								Mdga2	Pvalb	0.182358	0.33653	FALSE
								Sipa1l1	Pvalb	-0.37865	0.274508	FALSE
								Nrxn3	Pvalb	-0.388902	1.17539	FALSE
								Bcl11b	Pvalb	0.752176	0.261265	FALSE
								Meg3	Pvalb	-0.0552059	0.137037	FALSE
								Ptprn2	Pvalb	1.18117	1.87187	FALSE
								Plcxd3	Pvalb	1.31941	0.681124	FALSE
								Cdh12	Pvalb	0.31983	0.157247	FALSE
								Cdh18	Pvalb	-1.77782	3.94481	TRUE
								Ctnnd2	Pvalb	0.36042	0.832728	FALSE
								Ncald	Pvalb	-0.0691922	0.0550948	FALSE
								Kcnq3	Pvalb	-0.508882	0.845043	FALSE
								Fam135b	Pvalb	0.600589	0.817299	FALSE
								Slc2a13	Pvalb	0.907755	1.31961	FALSE
								Acvr1b	Pvalb	-0.42312	0.0648823	FALSE
								Rbfox1	Pvalb	0.00838346	0.00776968	FALSE
								Grin2a	Pvalb	-2.24213	5.1577	TRUE
								Shisa9	Pvalb	-0.424589	0.171089	FALSE
								Fgf12	Pvalb	-0.105764	0.215939	FALSE
								Kalrn	Pvalb	-1.83421	4.46357	TRUE
								Stxbp5l	Pvalb	1.03129	1.32629	FALSE
								Lsamp	Pvalb	-0.673538	2.20444	FALSE
								Cd47	Pvalb	0.413349	0.266068	FALSE
								Alcam	Pvalb	-1.84079	2.25296	FALSE
								Epha6	Pvalb	-1.48583	2.44306	FALSE
								Epha3	Pvalb	-2.49689	0.943304	FALSE
								Robo1	Pvalb	-0.119288	0.115324	FALSE
								Robo2	Pvalb	1.32282	3.51173	TRUE
								App	Pvalb	0.431161	0.509542	FALSE
								Grik1	Pvalb	-1.18696	0.396168	FALSE
								Ptchd4	Pvalb	-0.846096	0.980023	FALSE
								Ptprs	Pvalb	0.594306	0.447361	FALSE
								Cntnap5c	Pvalb	3.03646	7.59733	TRUE
								Efna5	Pvalb	1.5087	2.21469	FALSE
								Man2a1	Pvalb	0.172973	0.0665142	FALSE
								Ptprm	Pvalb	-0.450059	0.172584	FALSE
								Lama1	Pvalb	NA	NA	FALSE
								Dlgap1	Pvalb	0.0607033	0.131338	FALSE
								Alk	Pvalb	1.45338	1.02647	FALSE
								Prkce	Pvalb	0.32697	0.367599	FALSE
								Celf4	Pvalb	1.9343	2.33677	FALSE
								Nrg2	Pvalb	-0.658282	0.424945	FALSE
								Fgf1	Pvalb	1.00322	0.853535	FALSE
								Kctd16	Pvalb	0.927267	1.46406	FALSE
								Prr16	Pvalb	2.74224	0.899798	FALSE
								Tcf4	Pvalb	0.680113	2.14786	FALSE
								Neto1	Pvalb	0.209526	0.113842	FALSE
								Malat1	Pvalb	0.00731798	0.0162372	FALSE
								Vegfb	Pvalb	-1.15276	0.391715	FALSE
								Vldlr	Pvalb	0.697824	0.152046	FALSE
								Atrnl1	Pvalb	-0.651673	1.28023	FALSE
								Csf2ra	Pvalb	2.70014	0.606106	FALSE
								Prex2	Peri	0.3886	0.991572	FALSE
								Myo1b	Peri	-0.252518	0.891778	FALSE
								Plcl1	Peri	0.0167479	0.0624566	FALSE
								Pard3b	Peri	0.0344916	0.0434174	FALSE
								Pid1	Peri	0.770298	5.96238	TRUE
								Ackr3	Peri	-1.90737	4.3284	TRUE
								Adipor1	Peri	4.26846	3.94163	TRUE
								Rcsd1	Peri	1.17709	3.44301	TRUE
								Rgs5	Peri	-0.728975	0.679044	FALSE
								Igsf8	Peri	0.190451	0.585877	FALSE
								Atp1a2	Peri	-0.117076	0.54634	FALSE
								Il15ra	Peri	-1.21173	2.59316	FALSE
								Itga8	Peri	-1.55314	1.06946	FALSE
								Cacnb2	Peri	1.65343	7.25301	TRUE
								Plxdc2	Peri	-0.164723	0.59623	FALSE
								Notch1	Peri	1.53707	2.60849	FALSE
								Zeb2	Peri	-0.792265	2.82949	TRUE
								Acvr2a	Peri	-2.28886	2.66165	FALSE
								Rbms1	Peri	0.238337	0.522488	FALSE
								Cobll1	Peri	-0.616043	0.707184	FALSE
								Slc38a11	Peri	-0.137342	0.39301	FALSE
								Rapgef4	Peri	-0.382183	0.81845	FALSE
								Wipf1	Peri	-0.722697	0.901594	FALSE
								Ccdc141	Peri	0.366772	0.792039	FALSE
								Gatm	Peri	0.0382774	0.0468598	FALSE
								Sema6d	Peri	0.309009	0.387766	FALSE
								Snap25	Peri	-0.446394	0.976971	FALSE
								Slc24a3	Peri	0.958947	1.41898	FALSE
								Cst3	Peri	-0.201608	0.581704	FALSE
								Myl9	Peri	-0.856122	2.27416	FALSE
								Cdh4	Peri	2.34309	3.3255	TRUE
								Atp6ap2	Peri	0.174618	0.110738	FALSE
								Dmd	Peri	-0.168392	0.469229	FALSE
								Nhsl2	Peri	-2.48881	5.63121	TRUE
								Nhs	Peri	2.54606	0.939455	FALSE
								Arhgap6	Peri	-0.266192	0.598118	FALSE
								Pld1	Peri	0.603218	1.95732	FALSE
								Trpc4	Peri	-2.29901	4.36339	TRUE
								Tm4sf1	Peri	-1.6357	2.91296	TRUE
								P2ry14	Peri	-0.587583	2.49142	FALSE
								Sh3d19	Peri	0.318989	0.377487	FALSE
								Arhgap29	Peri	0.470176	1.00621	FALSE
								Camk2d	Peri	6.86349	4.08606	TRUE
								Wls	Peri	-0.392936	0.746606	FALSE
								Mob3b	Peri	-0.0476872	0.0193659	FALSE
								Nfia	Peri	-0.407782	1.17871	FALSE
								Ror1	Peri	-4.46942	2.98152	TRUE
								Osbpl9	Peri	0.774194	1.27069	FALSE
								Eva1b	Peri	-0.821793	1.52563	FALSE
								Sdc3	Peri	0.109351	0.0914926	FALSE
								Agrn	Peri	1.35083	1.89686	FALSE
								Grm3	Peri	-0.101467	0.356958	FALSE
								Cacna2d1	Peri	1.75723	4.06535	TRUE
								Lrpap1	Peri	-0.750558	0.721513	FALSE
								Rbpj	Peri	-1.63389	1.10639	FALSE
								Apbb2	Peri	0.013629	0.0281229	FALSE
								Igfbp7	Peri	0.735481	5.34081	TRUE
								Sparcl1	Peri	0.325564	0.830949	FALSE
								Tgfbr3	Peri	2.98565	5.25871	TRUE
								Tbx3os1	Peri	0.118415	0.287611	FALSE
								Tbx3	Peri	0.138128	0.0995622	FALSE
								Scarb1	Peri	1.36492	1.28382	FALSE
								Caln1	Peri	0.364972	0.582436	FALSE
								Hspb1	Peri	-0.980091	1.38932	FALSE
								Epo	Peri	0.85186	0.693575	FALSE
								Fry	Peri	0.111831	0.344808	FALSE
								Gng11	Peri	0.722131	0.650933	FALSE
								Thsd7a	Peri	0.0164151	0.00412226	FALSE
								Gm26719	Peri	-0.607836	0.829548	FALSE
								Cped1	Peri	-0.824234	2.34939	FALSE
								Cald1	Peri	-0.511002	3.96016	FALSE
								Ptn	Peri	0.208425	0.887819	FALSE
								Npy	Peri	-3.69762	2.82202	TRUE
								9530026p05rik	Peri	-0.296502	0.456135	FALSE
								Foxp1	Peri	-0.378308	0.928933	FALSE
								Grm7	Peri	-0.15508	0.852946	FALSE
								Cacna1c	Peri	-0.29053	1.22243	FALSE
								Lrp6	Peri	0.121714	0.0952514	FALSE
								Mgp	Peri	1.56695	4.64786	TRUE
								Eps8	Peri	-1.00415	5.66549	TRUE
								Pde3a	Peri	0.431034	0.788259	FALSE
								Abcc9	Peri	-0.0162062	0.0377753	FALSE
								Sox5	Peri	0.408696	1.50808	FALSE
								Itpr2	Peri	0.42436	1.1615	FALSE
								Lrrk1	Peri	1.78118	1.99892	FALSE
								Nr2f2	Peri	-0.0114672	0.00416754	FALSE
								Rgma	Peri	0.684727	0.847477	FALSE
								Slco3a1	Peri	-0.0377594	0.079294	FALSE
								Mfge8	Peri	-1.08019	2.57876	FALSE
								Dock1	Peri	0.407239	0.43599	FALSE
								Ifitm3	Peri	1.6956	1.83315	FALSE
								Ano1	Peri	-0.783637	2.49477	FALSE
								Vip	Peri	1.1406	0.993294	FALSE
								Sash1	Peri	-0.0026324	0.00264164	FALSE
								Utrn	Peri	-0.380867	1.86847	FALSE
								Phactr2	Peri	-0.177812	0.0648427	FALSE
								Pde7b	Peri	-0.197498	0.307979	FALSE
								Epb41l2	Peri	-0.604103	1.6642	FALSE
								Lama2	Peri	-0.000617956	0.000983789	FALSE
								Ptprk	Peri	1.74754	2.76977	TRUE
								Bicc1	Peri	0.529817	1.05111	FALSE
								Ano4	Peri	-0.684778	0.505567	FALSE
								Cpm	Peri	0.105833	0.0878208	FALSE
								Ndufa4l2	Peri	0.265851	0.354207	FALSE
								Lrp1	Peri	-0.833199	0.911276	FALSE
								Insr	Peri	-0.62994	1.09389	FALSE
								Ccl25	Peri	3.02261	2.53938	FALSE
								Col4a1	Peri	0.572436	0.590575	FALSE
								Plat	Peri	-1.65336	3.32537	TRUE
								Adam9	Peri	3.4683	1.98318	FALSE
								Rbpms	Peri	0.519529	2.6231	FALSE
								Gm26632	Peri	0.22944	0.284662	FALSE
								Dlc1	Peri	0.0243114	0.0836314	FALSE
								Nr3c2	Peri	0.865186	1.63273	FALSE
								Gab1	Peri	0.626166	1.48659	FALSE
								Inpp4b	Peri	-1.44405	0.506064	FALSE
								Calr	Peri	-0.575919	0.676083	FALSE
								Amfr	Peri	-1.32908	0.582517	FALSE
								Agrp	Peri	0.260577	0.0760656	FALSE
								Il34	Peri	0.193519	0.436589	FALSE
								Itgb1	Peri	0.0836693	0.112381	FALSE
								Gng2	Peri	0.670045	1.17725	FALSE
								Adk	Peri	0.312765	0.711187	FALSE
								Bmpr1a	Peri	2.87807	9.59773	TRUE
								Tnfrsf19	Peri	0.050802	0.0292367	FALSE
								Gpc6	Peri	2.81504	1.20895	FALSE
								Farp1	Peri	0.801522	3.26444	TRUE
								Tmtc4	Peri	-1.47412	1.17996	FALSE
								Trpc6	Peri	NA	NA	FALSE
								Arhgap42	Peri	-0.568295	2.79369	FALSE
								Maml2	Peri	0.0255463	0.0427626	FALSE
								Ldlr	Peri	-0.982623	0.63596	FALSE
								Dock6	Peri	-0.165013	0.408812	FALSE
								Ets1	Peri	-0.117982	0.151796	FALSE
								Cspg4	Peri	-1.41829	5.18208	TRUE
								Uaca	Peri	0.556609	0.720241	FALSE
								Rora	Peri	0.11551	0.446672	FALSE
								Cgnl1	Peri	-0.583874	0.635242	FALSE
								Unc13c	Peri	0.733036	0.219945	FALSE
								Zic1	Peri	-0.91217	2.32083	FALSE
								Zic4	Peri	-0.515478	0.958282	FALSE
								Ryk	Peri	-1.30513	3.47097	TRUE
								Rbms3	Peri	0.303604	0.960448	FALSE
								Rpsa	Peri	1.21235	1.68767	FALSE
								Cck	Peri	-1.10924	2.5382	FALSE
								Slc6a20a	Peri	-0.233749	0.772726	FALSE
								Cobl	Peri	1.19479	1.79848	FALSE
								Sptbn1	Peri	-0.0158675	0.0362365	FALSE
								Ebf1	Peri	-0.0922463	0.276987	FALSE
								Sparc	Peri	1.18323	2.94051	TRUE
								Arf1	Peri	-0.981758	1.36264	FALSE
								Nlgn2	Peri	-1.10066	0.825507	FALSE
								Ssh2	Peri	0.135835	0.221694	FALSE
								Vtn	Peri	-0.835926	0.472241	FALSE
								Adap2	Peri	0.229834	0.720476	FALSE
								Adap2os	Peri	0.406314	1.03802	FALSE
								Msi2	Peri	-0.416973	0.941655	FALSE
								Gjc1	Peri	-0.679513	2.17178	FALSE
								Mrc2	Peri	-0.191141	0.217976	FALSE
								Pitpnc1	Peri	-0.268227	1.71917	FALSE
								Carmil1	Peri	-0.140558	0.349881	FALSE
								Ripor2	Peri	0.509937	0.383019	FALSE
								Ptdss1	Peri	-10.901	9.36099	TRUE
								Pde8b	Peri	0.00844949	0.0258461	FALSE
								Mast4	Peri	0.0856545	0.2242	FALSE
								Pde4d	Peri	-0.238386	0.77842	FALSE
								Il6st	Peri	-1.06125	0.987115	FALSE
								Itga1	Peri	0.0510775	0.064572	FALSE
								Rhoj	Peri	-0.359482	0.307146	FALSE
								Plekhg3	Peri	-2.29513	7.72145	TRUE
								Zfp36l1	Peri	0.510238	0.428391	FALSE
								Rgs6	Peri	0.443393	0.278202	FALSE
								Rapgef5	Peri	0.00162988	0.00350818	FALSE
								Ghr	Peri	0.0372845	0.0317891	FALSE
								Sdc2	Peri	0.250566	0.389811	FALSE
								Cpq	Peri	1.00458	0.960005	FALSE
								Ncald	Peri	-0.355375	0.40348	FALSE
								Fzd6	Peri	0.0622351	0.0889867	FALSE
								Trps1	Peri	-0.99625	2.66717	FALSE
								Ptk2	Peri	0.295791	0.663294	FALSE
								Atp13a5	Peri	0.186767	0.915832	FALSE
								Kalrn	Peri	0.564232	1.45597	FALSE
								Arhgap31	Peri	-1.22497	5.00398	TRUE
								Lsamp	Peri	-0.649899	3.15746	TRUE
								Zbtb20	Peri	-0.265662	1.54984	FALSE
								Phldb2	Peri	-0.345961	0.918764	FALSE
								App	Peri	-0.850678	2.49565	FALSE
								Igf2r	Peri	0.877894	1.78729	FALSE
								Notch3	Peri	0.170363	0.41097	FALSE
								Tnfrsf21	Peri	3.85866	8.63108	TRUE
								Daam2	Peri	-2.91116	6.45935	TRUE
								Man2a1	Peri	0.729342	0.75676	FALSE
								Epas1	Peri	-1.08778	3.82593	TRUE
								Svil	Peri	0.831066	2.35793	FALSE
								Zeb1	Peri	0.277896	0.56828	FALSE
								Colec12	Peri	0.261054	0.684406	FALSE
								Snx2	Peri	-1.11967	1.20805	FALSE
								Pdgfrb	Peri	0.459467	2.04142	FALSE
								Carmn	Peri	-0.0422705	0.0656158	FALSE
								Tcf4	Peri	-0.628532	3.68803	TRUE
								Lrp5	Peri	-2.10943	3.19719	TRUE
								Malat1	Peri	-0.00722527	0.0270439	FALSE
								Slc22a8	Peri	0.692865	1.03618	FALSE
								Pip5k1b	Peri	0.731525	2.54483	FALSE
								Prkg1	Peri	0.188537	0.510653	FALSE
								Slc16a12	Peri	-0.428466	1.2061	FALSE
								Plce1	Peri	-0.0385714	0.0679763	FALSE
								Tcf7l2	Peri	-1.33409	2.35689	FALSE

## Sheet: Figure S2
Figure S2a
	grid	error rate	methods	subsample
	42x37	0.348768	SpatialScope	130UMI
	42x37	0.414	CytoSPACE	130UMI
	42x37	0.542781	Tangram	130UMI
	42x37	0.344828	SpatialScope	260UMI
	42x37	0.41517	CytoSPACE	260UMI
	42x37	0.517007	Tangram	260UMI
	42x37	0.345813	SpatialScope	520UMI
	42x37	0.398406	CytoSPACE	520UMI
	42x37	0.494609	Tangram	520UMI
	36x34	0.31133	SpatialScope	130UMI
	36x34	0.34623	CytoSPACE	130UMI
	36x34	0.49858	Tangram	130UMI
	36x34	0.292611	SpatialScope	260UMI
	36x34	0.354043	CytoSPACE	260UMI
	36x34	0.468391	Tangram	260UMI
	36x34	0.28867	SpatialScope	520UMI
	36x34	0.357635	CytoSPACE	520UMI
	36x34	0.483548	Tangram	520UMI
	32x32	0.265025	SpatialScope	130UMI
	32x32	0.302372	CytoSPACE	130UMI
	32x32	0.44206	Tangram	130UMI
	32x32	0.266995	SpatialScope	260UMI
	32x32	0.307616	CytoSPACE	260UMI
	32x32	0.452617	Tangram	260UMI
	32x32	0.271921	SpatialScope	520UMI
	32x32	0.33004	CytoSPACE	520UMI
	32x32	0.45546	Tangram	520UMI
	28x30	0.226601	SpatialScope	130UMI
	28x30	0.298714	CytoSPACE	130UMI
	28x30	0.441301	Tangram	130UMI
	28x30	0.221675	SpatialScope	260UMI
	28x30	0.304649	CytoSPACE	260UMI
	28x30	0.429838	Tangram	260UMI
	28x30	0.231527	SpatialScope	520UMI
	28x30	0.314229	CytoSPACE	520UMI
	28x30	0.462857	Tangram	520UMI
	42x37	0.347783	SpatialScope	130UMI
	42x37	0.414	CytoSPACE	130UMI
	42x37	0.539919	Tangram	130UMI
	42x37	0.349754	SpatialScope	260UMI
	42x37	0.41517	CytoSPACE	260UMI
	42x37	0.516304	Tangram	260UMI
	42x37	0.335961	SpatialScope	520UMI
	42x37	0.398406	CytoSPACE	520UMI
	42x37	0.516529	Tangram	520UMI
	36x34	0.31133	SpatialScope	130UMI
	36x34	0.345887	CytoSPACE	130UMI
	36x34	0.469304	Tangram	130UMI
	36x34	0.304433	SpatialScope	260UMI
	36x34	0.354043	CytoSPACE	260UMI
	36x34	0.462751	Tangram	260UMI
	36x34	0.293596	SpatialScope	520UMI
	36x34	0.359961	CytoSPACE	520UMI
	36x34	0.490358	Tangram	520UMI
	32x32	0.264039	SpatialScope	130UMI
	32x32	0.302372	CytoSPACE	130UMI
	32x32	0.468208	Tangram	130UMI
	32x32	0.269951	SpatialScope	260UMI
	32x32	0.307616	CytoSPACE	260UMI
	32x32	0.440407	Tangram	260UMI
	32x32	0.265025	SpatialScope	520UMI
	32x32	0.33004	CytoSPACE	520UMI
	32x32	0.46198	Tangram	520UMI
	28x30	0.229557	SpatialScope	130UMI
	28x30	0.298714	CytoSPACE	130UMI
	28x30	0.42067	Tangram	130UMI
	28x30	0.214778	SpatialScope	260UMI
	28x30	0.304649	CytoSPACE	260UMI
	28x30	0.454148	Tangram	260UMI
	28x30	0.229557	SpatialScope	520UMI
	28x30	0.314229	CytoSPACE	520UMI
	28x30	0.418367	Tangram	520UMI
	42x37	0.35665	SpatialScope	130UMI
	42x37	0.410589	CytoSPACE	130UMI
	42x37	0.519515	Tangram	130UMI
	42x37	0.346798	SpatialScope	260UMI
	42x37	0.41517	CytoSPACE	260UMI
	42x37	0.492517	Tangram	260UMI
	42x37	0.348768	SpatialScope	520UMI
	42x37	0.398406	CytoSPACE	520UMI
	42x37	0.52861	Tangram	520UMI
	36x34	0.317241	SpatialScope	130UMI
	36x34	0.345887	CytoSPACE	130UMI
	36x34	0.46583	Tangram	130UMI
	36x34	0.291626	SpatialScope	260UMI
	36x34	0.361303	CytoSPACE	260UMI
	36x34	0.475177	Tangram	260UMI
	36x34	0.29064	SpatialScope	520UMI
	36x34	0.359961	CytoSPACE	520UMI
	36x34	0.48675	Tangram	520UMI
	32x32	0.268966	SpatialScope	130UMI
	32x32	0.302372	CytoSPACE	130UMI
	32x32	0.454286	Tangram	130UMI
	32x32	0.269951	SpatialScope	260UMI
	32x32	0.307616	CytoSPACE	260UMI
	32x32	0.443812	Tangram	260UMI
	32x32	0.266995	SpatialScope	520UMI
	32x32	0.328388	CytoSPACE	520UMI
	32x32	0.464748	Tangram	520UMI
	28x30	0.235468	SpatialScope	130UMI
	28x30	0.298714	CytoSPACE	130UMI
	28x30	0.457478	Tangram	130UMI
	28x30	0.22266	SpatialScope	260UMI
	28x30	0.304649	CytoSPACE	260UMI
	28x30	0.429403	Tangram	260UMI
	28x30	0.238424	SpatialScope	520UMI
	28x30	0.314229	CytoSPACE	520UMI
	28x30	0.458209	Tangram	520UMI
	42x37	0.362562	SpatialScope	130UMI
	42x37	0.410589	CytoSPACE	130UMI
	42x37	0.546448	Tangram	130UMI
	42x37	0.342857	SpatialScope	260UMI
	42x37	0.41517	CytoSPACE	260UMI
	42x37	0.51897	Tangram	260UMI
	42x37	0.351724	SpatialScope	520UMI
	42x37	0.398406	CytoSPACE	520UMI
	42x37	0.503356	Tangram	520UMI
	36x34	0.310345	SpatialScope	130UMI
	36x34	0.345887	CytoSPACE	130UMI
	36x34	0.462304	Tangram	130UMI
	36x34	0.2867	SpatialScope	260UMI
	36x34	0.354043	CytoSPACE	260UMI
	36x34	0.468175	Tangram	260UMI
	36x34	0.277833	SpatialScope	520UMI
	36x34	0.359961	CytoSPACE	520UMI
	36x34	0.479374	Tangram	520UMI
	32x32	0.274877	SpatialScope	130UMI
	32x32	0.302372	CytoSPACE	130UMI
	32x32	0.442504	Tangram	130UMI
	32x32	0.264039	SpatialScope	260UMI
	32x32	0.307616	CytoSPACE	260UMI
	32x32	0.411936	Tangram	260UMI
	32x32	0.269951	SpatialScope	520UMI
	32x32	0.328388	CytoSPACE	520UMI
	32x32	0.487069	Tangram	520UMI
	28x30	0.230542	SpatialScope	130UMI
	28x30	0.298714	CytoSPACE	130UMI
	28x30	0.463768	Tangram	130UMI
	28x30	0.221675	SpatialScope	260UMI
	28x30	0.302372	CytoSPACE	260UMI
	28x30	0.417758	Tangram	260UMI
	28x30	0.232512	SpatialScope	520UMI
	28x30	0.314229	CytoSPACE	520UMI
	28x30	0.424198	Tangram	520UMI
	42x37	0.35665	SpatialScope	130UMI
	42x37	0.410589	CytoSPACE	130UMI
	42x37	0.515732	Tangram	130UMI
	42x37	0.33202	SpatialScope	260UMI
	42x37	0.41517	CytoSPACE	260UMI
	42x37	0.53523	Tangram	260UMI
	42x37	0.352709	SpatialScope	520UMI
	42x37	0.398406	CytoSPACE	520UMI
	42x37	0.526525	Tangram	520UMI
	36x34	0.314286	SpatialScope	130UMI
	36x34	0.345887	CytoSPACE	130UMI
	36x34	0.45702	Tangram	130UMI
	36x34	0.296552	SpatialScope	260UMI
	36x34	0.354043	CytoSPACE	260UMI
	36x34	0.467697	Tangram	260UMI
	36x34	0.29064	SpatialScope	520UMI
	36x34	0.359961	CytoSPACE	520UMI
	36x34	0.499305	Tangram	520UMI
	32x32	0.268966	SpatialScope	130UMI
	32x32	0.302372	CytoSPACE	130UMI
	32x32	0.471861	Tangram	130UMI
	32x32	0.271921	SpatialScope	260UMI
	32x32	0.307616	CytoSPACE	260UMI
	32x32	0.458741	Tangram	260UMI
	32x32	0.263054	SpatialScope	520UMI
	32x32	0.328388	CytoSPACE	520UMI
	32x32	0.468391	Tangram	520UMI
	28x30	0.230542	SpatialScope	130UMI
	28x30	0.298714	CytoSPACE	130UMI
	28x30	0.438336	Tangram	130UMI
	28x30	0.22069	SpatialScope	260UMI
	28x30	0.304649	CytoSPACE	260UMI
	28x30	0.445588	Tangram	260UMI
	28x30	0.241379	SpatialScope	520UMI
	28x30	0.314229	CytoSPACE	520UMI
	28x30	0.450663	Tangram	520UMI
	42x37	0.350739	SpatialScope	130UMI
	42x37	0.414	CytoSPACE	130UMI
	42x37	0.529801	Tangram	130UMI
	42x37	0.339901	SpatialScope	260UMI
	42x37	0.41517	CytoSPACE	260UMI
	42x37	0.502674	Tangram	260UMI
	42x37	0.352709	SpatialScope	520UMI
	42x37	0.398406	CytoSPACE	520UMI
	42x37	0.522267	Tangram	520UMI
	36x34	0.306404	SpatialScope	130UMI
	36x34	0.34623	CytoSPACE	130UMI
	36x34	0.475661	Tangram	130UMI
	36x34	0.296552	SpatialScope	260UMI
	36x34	0.354043	CytoSPACE	260UMI
	36x34	0.497199	Tangram	260UMI
	36x34	0.289655	SpatialScope	520UMI
	36x34	0.359961	CytoSPACE	520UMI
	36x34	0.48468	Tangram	520UMI
	32x32	0.271921	SpatialScope	130UMI
	32x32	0.302372	CytoSPACE	130UMI
	32x32	0.48227	Tangram	130UMI
	32x32	0.276847	SpatialScope	260UMI
	32x32	0.307616	CytoSPACE	260UMI
	32x32	0.462857	Tangram	260UMI
	32x32	0.262069	SpatialScope	520UMI
	32x32	0.328388	CytoSPACE	520UMI
	32x32	0.452883	Tangram	520UMI
	28x30	0.231527	SpatialScope	130UMI
	28x30	0.298714	CytoSPACE	130UMI
	28x30	0.431655	Tangram	130UMI
	28x30	0.219704	SpatialScope	260UMI
	28x30	0.304649	CytoSPACE	260UMI
	28x30	0.424597	Tangram	260UMI
	28x30	0.228571	SpatialScope	520UMI
	28x30	0.314229	CytoSPACE	520UMI
	28x30	0.444113	Tangram	520UMI
	42x37	0.357635	SpatialScope	130UMI
	42x37	0.414	CytoSPACE	130UMI
	42x37	0.529412	Tangram	130UMI
	42x37	0.352709	SpatialScope	260UMI
	42x37	0.41517	CytoSPACE	260UMI
	42x37	0.536618	Tangram	260UMI
	42x37	0.355665	SpatialScope	520UMI
	42x37	0.398406	CytoSPACE	520UMI
	42x37	0.521164	Tangram	520UMI
	36x34	0.317241	SpatialScope	130UMI
	36x34	0.34623	CytoSPACE	130UMI
	36x34	0.460028	Tangram	130UMI
	36x34	0.2867	SpatialScope	260UMI
	36x34	0.354043	CytoSPACE	260UMI
	36x34	0.453125	Tangram	260UMI
	36x34	0.295567	SpatialScope	520UMI
	36x34	0.359961	CytoSPACE	520UMI
	36x34	0.484138	Tangram	520UMI
	32x32	0.270936	SpatialScope	130UMI
	32x32	0.302372	CytoSPACE	130UMI
	32x32	0.45686	Tangram	130UMI
	32x32	0.265025	SpatialScope	260UMI
	32x32	0.307616	CytoSPACE	260UMI
	32x32	0.453638	Tangram	260UMI
	32x32	0.269951	SpatialScope	520UMI
	32x32	0.328388	CytoSPACE	520UMI
	32x32	0.46338	Tangram	520UMI
	28x30	0.226601	SpatialScope	130UMI
	28x30	0.298714	CytoSPACE	130UMI
	28x30	0.425107	Tangram	130UMI
	28x30	0.228571	SpatialScope	260UMI
	28x30	0.304649	CytoSPACE	260UMI
	28x30	0.453744	Tangram	260UMI
	28x30	0.235468	SpatialScope	520UMI
	28x30	0.314229	CytoSPACE	520UMI
	28x30	0.463557	Tangram	520UMI
	42x37	0.350739	SpatialScope	130UMI
	42x37	0.414	CytoSPACE	130UMI
	42x37	0.512329	Tangram	130UMI
	42x37	0.347783	SpatialScope	260UMI
	42x37	0.41517	CytoSPACE	260UMI
	42x37	0.512786	Tangram	260UMI
	42x37	0.353695	SpatialScope	520UMI
	42x37	0.398406	CytoSPACE	520UMI
	42x37	0.517976	Tangram	520UMI
	36x34	0.316256	SpatialScope	130UMI
	36x34	0.34623	CytoSPACE	130UMI
	36x34	0.48169	Tangram	130UMI
	36x34	0.294581	SpatialScope	260UMI
	36x34	0.354043	CytoSPACE	260UMI
	36x34	0.493689	Tangram	260UMI
	36x34	0.284729	SpatialScope	520UMI
	36x34	0.359961	CytoSPACE	520UMI
	36x34	0.502122	Tangram	520UMI
	32x32	0.261084	SpatialScope	130UMI
	32x32	0.302372	CytoSPACE	130UMI
	32x32	0.45429	Tangram	130UMI
	32x32	0.270936	SpatialScope	260UMI
	32x32	0.307616	CytoSPACE	260UMI
	32x32	0.42052	Tangram	260UMI
	32x32	0.268966	SpatialScope	520UMI
	32x32	0.328388	CytoSPACE	520UMI
	32x32	0.479827	Tangram	520UMI
	28x30	0.229557	SpatialScope	130UMI
	28x30	0.298714	CytoSPACE	130UMI
	28x30	0.444606	Tangram	130UMI
	28x30	0.221675	SpatialScope	260UMI
	28x30	0.304649	CytoSPACE	260UMI
	28x30	0.414634	Tangram	260UMI
	28x30	0.228571	SpatialScope	520UMI
	28x30	0.314229	CytoSPACE	520UMI
	28x30	0.454678	Tangram	520UMI
	42x37	0.35468	SpatialScope	130UMI
	42x37	0.414	CytoSPACE	130UMI
	42x37	0.53125	Tangram	130UMI
	42x37	0.353695	SpatialScope	260UMI
	42x37	0.41517	CytoSPACE	260UMI
	42x37	0.52774	Tangram	260UMI
	42x37	0.358621	SpatialScope	520UMI
	42x37	0.398406	CytoSPACE	520UMI
	42x37	0.513871	Tangram	520UMI
	36x34	0.317241	SpatialScope	130UMI
	36x34	0.34623	CytoSPACE	130UMI
	36x34	0.457815	Tangram	130UMI
	36x34	0.295567	SpatialScope	260UMI
	36x34	0.354043	CytoSPACE	260UMI
	36x34	0.497159	Tangram	260UMI
	36x34	0.2867	SpatialScope	520UMI
	36x34	0.359961	CytoSPACE	520UMI
	36x34	0.483333	Tangram	520UMI
	32x32	0.265025	SpatialScope	130UMI
	32x32	0.302372	CytoSPACE	130UMI
	32x32	0.448276	Tangram	130UMI
	32x32	0.26798	SpatialScope	260UMI
	32x32	0.307616	CytoSPACE	260UMI
	32x32	0.440459	Tangram	260UMI
	32x32	0.264039	SpatialScope	520UMI
	32x32	0.33004	CytoSPACE	520UMI
	32x32	0.481962	Tangram	520UMI
	28x30	0.22266	SpatialScope	130UMI
	28x30	0.298714	CytoSPACE	130UMI
	28x30	0.420827	Tangram	130UMI
	28x30	0.22266	SpatialScope	260UMI
	28x30	0.304649	CytoSPACE	260UMI
	28x30	0.439416	Tangram	260UMI
	28x30	0.234483	SpatialScope	520UMI
	28x30	0.314229	CytoSPACE	520UMI
	28x30	0.451613	Tangram	520UMI
	42x37	0.350739	SpatialScope	130UMI
	42x37	0.414	CytoSPACE	130UMI
	42x37	0.537949	Tangram	130UMI
	42x37	0.343842	SpatialScope	260UMI
	42x37	0.41517	CytoSPACE	260UMI
	42x37	0.496	Tangram	260UMI
	42x37	0.344828	SpatialScope	520UMI
	42x37	0.398406	CytoSPACE	520UMI
	42x37	0.556604	Tangram	520UMI
	36x34	0.302463	SpatialScope	130UMI
	36x34	0.345887	CytoSPACE	130UMI
	36x34	0.493036	Tangram	130UMI
	36x34	0.297537	SpatialScope	260UMI
	36x34	0.361303	CytoSPACE	260UMI
	36x34	0.490647	Tangram	260UMI
	36x34	0.291626	SpatialScope	520UMI
	36x34	0.359961	CytoSPACE	520UMI
	36x34	0.476519	Tangram	520UMI
	32x32	0.268966	SpatialScope	130UMI
	32x32	0.302372	CytoSPACE	130UMI
	32x32	0.456897	Tangram	130UMI
	32x32	0.271921	SpatialScope	260UMI
	32x32	0.307616	CytoSPACE	260UMI
	32x32	0.445851	Tangram	260UMI
	32x32	0.263054	SpatialScope	520UMI
	32x32	0.33004	CytoSPACE	520UMI
	32x32	0.468116	Tangram	520UMI
	28x30	0.229557	SpatialScope	130UMI
	28x30	0.298714	CytoSPACE	130UMI
	28x30	0.448276	Tangram	130UMI
	28x30	0.219704	SpatialScope	260UMI
	28x30	0.304649	CytoSPACE	260UMI
	28x30	0.441997	Tangram	260UMI
	28x30	0.237438	SpatialScope	520UMI
	28x30	0.314229	CytoSPACE	520UMI
	28x30	0.433962	Tangram	520UMI

## Sheet: Figure S3
Figure S3a,left							Figure S3a,middle					Figure S3a,right						Figure S3d,left					Figure S3d,middle					Figure S3d,right
	error_rate	method	grid	rep				RCTD	SpatialScope	grid	metric		cos	method	grid	correct_label			method	rep	error_rate	grid		RCTD	SpatialScope	grid	metric		cos	method	grid	correct_label
	0.509615	RCTD	50x50	0				1	1	50x50	pcc		0.607364	SpatialScope	18x29	TRUE			RCTD	0	0.531018	50x50		0.98503	0.990792	50x50	pcc		0.717605	SpatialScope	50x50	TRUE
	0.440045	SpatialScope	50x50	0				1	1	50x50	pcc		0.760937	SpatialScope	18x29	TRUE			SpatialScope	0	0.425459	50x50		0.89458	0.89458	50x50	pcc		0.746783	SpatialScope	50x50	TRUE
	0.503394	RCTD	50x50	1				0.968864	0.968864	50x50	pcc		0.736164	SpatialScope	18x29	TRUE			RCTD	1	0.529718	50x50		0.414758	0.414758	50x50	pcc		0.343252	SpatialScope	50x50	TRUE
	0.438348	SpatialScope	50x50	1				0.968864	0.968864	50x50	pcc		0.7909	SpatialScope	18x29	TRUE			SpatialScope	1	0.424523	50x50		0.734715	0.772187	50x50	pcc		0.451775	SpatialScope	50x50	TRUE
	0.526018	RCTD	50x50	2				1	1	50x50	pcc		0.187951	SpatialScope	18x29	FALSE			RCTD	2	0.528938	50x50		0.731925	0.767857	50x50	pcc		0.340337	SpatialScope	50x50	FALSE
	0.43948	SpatialScope	50x50	2				1	1	50x50	pcc		0.320884	SpatialScope	18x29	FALSE			SpatialScope	2	0.427279	50x50		1	1	50x50	pcc		0.527724	SpatialScope	50x50	TRUE
	0.498869	RCTD	50x50	3				0.715678	0.715678	50x50	pcc		0.75872	SpatialScope	18x29	TRUE			RCTD	3	0.527222	50x50		-0.0833333	-0.0833333	50x50	pcc		0.449278	SpatialScope	50x50	TRUE
	0.437217	SpatialScope	50x50	3				0.937043	0.968822	50x50	pcc		0.728707	SpatialScope	18x29	TRUE			SpatialScope	3	0.425095	50x50		0.946292	1	50x50	pcc		0.480959	SpatialScope	50x50	TRUE
	0.487557	RCTD	50x50	4				1	1	50x50	pcc		0.334706	SpatialScope	18x29	FALSE			RCTD	4	0.529406	50x50		0.887244	1	50x50	pcc		0.339991	SpatialScope	50x50	TRUE
	0.434389	SpatialScope	50x50	4				1	1	50x50	pcc		0.705783	SpatialScope	18x29	TRUE			SpatialScope	4	0.424003	50x50		0.916241	0.995315	50x50	pcc		0.426193	SpatialScope	50x50	TRUE
	0.499434	RCTD	50x50	5				1	1	50x50	pcc		0.785404	SpatialScope	18x29	TRUE			RCTD	5	0.531278	50x50		0.816717	0.861233	50x50	pcc		0.320067	SpatialScope	50x50	FALSE
	0.433824	SpatialScope	50x50	5				1	0.666667	50x50	pcc		0.7655	SpatialScope	18x29	TRUE			SpatialScope	5	0.424211	50x50		1	1	50x50	pcc		0.312466	SpatialScope	50x50	FALSE
	0.498869	RCTD	50x50	6				0.80403	0.80403	50x50	pcc		0.484508	SpatialScope	18x29	FALSE			RCTD	6	0.530706	50x50		1	1	50x50	pcc		0.455434	SpatialScope	50x50	TRUE
	0.436086	SpatialScope	50x50	6				0.80403	0.80403	50x50	pcc		0.680087	SpatialScope	18x29	TRUE			SpatialScope	6	0.424939	50x50		1	1	50x50	pcc		0.417975	SpatialScope	50x50	TRUE
	0.50509	RCTD	50x50	7				0.559259	0.394771	50x50	pcc		0.745226	SpatialScope	18x29	TRUE			RCTD	7	0.53133	50x50		0.887244	0.887244	50x50	pcc		0.460002	SpatialScope	50x50	TRUE
	0.43552	SpatialScope	50x50	7				0.772727	0.829156	50x50	pcc		0.700774	SpatialScope	18x29	TRUE			SpatialScope	7	0.425615	50x50		0.477122	0.47698	50x50	pcc		0.438474	SpatialScope	50x50	TRUE
	0.513575	RCTD	50x50	8				1	1	50x50	pcc		0.64645	SpatialScope	18x29	TRUE			RCTD	8	0.530758	50x50		1	1	50x50	pcc		0.414436	SpatialScope	50x50	TRUE
	0.440611	SpatialScope	50x50	8				-0.111111	-0.111111	50x50	pcc		0.605007	SpatialScope	18x29	TRUE			SpatialScope	8	0.425875	50x50		1	1	50x50	pcc		0.400925	SpatialScope	50x50	TRUE
	0.501697	RCTD	50x50	9				0.73994	0.945792	50x50	pcc		0.747196	SpatialScope	18x29	TRUE			RCTD	9	0.531278	50x50		0.677003	0.677003	50x50	pcc		0.488168	SpatialScope	50x50	TRUE
	0.437217	SpatialScope	50x50	9				0.829156	0.829156	50x50	pcc		0.77411	SpatialScope	18x29	TRUE			SpatialScope	9	0.426395	50x50		1	1	50x50	pcc		0.442248	SpatialScope	50x50	TRUE
	0.454186	RCTD	45x45	0				0.553647	0.927815	50x50	pcc		0.440531	SpatialScope	18x29	TRUE			RCTD	0	0.50936	45x45		-0.0833333	-0.0833333	50x50	pcc		0.332478	SpatialScope	50x50	TRUE
	0.423643	SpatialScope	45x45	0				1	0.738549	50x50	pcc		0.784636	SpatialScope	18x29	TRUE			SpatialScope	0	0.398336	45x45		0.946292	0.946292	50x50	pcc		0.389846	SpatialScope	50x50	TRUE
	0.483032	RCTD	45x45	1				1	1	50x50	pcc		0.67761	SpatialScope	18x29	TRUE			RCTD	1	0.507332	45x45		0.731925	0.731925	50x50	pcc		0.412144	SpatialScope	50x50	TRUE
	0.427036	SpatialScope	45x45	1				0.738549	0.738549	50x50	pcc		0.310846	SpatialScope	18x29	TRUE			SpatialScope	1	0.397088	45x45		0.731925	0.731925	50x50	pcc		0.476332	SpatialScope	50x50	TRUE
	0.476244	RCTD	45x45	2				0.798272	0.898717	50x50	pcc		0.270432	SpatialScope	18x29	FALSE			RCTD	2	0.515445	45x45		0.891667	0.869626	50x50	pcc		0.442251	SpatialScope	50x50	TRUE
	0.430995	SpatialScope	45x45	2				0.807692	0.796333	50x50	pcc		0.321546	SpatialScope	18x29	FALSE			SpatialScope	2	0.397348	45x45		0.409091	0.409091	50x50	pcc		0.353647	SpatialScope	50x50	TRUE
	0.46267	RCTD	45x45	3				1	1	50x50	pcc		0.633785	SpatialScope	18x29	TRUE			RCTD	3	0.507228	45x45		1	1	50x50	pcc		0.361124	SpatialScope	50x50	TRUE
	0.433258	SpatialScope	45x45	3				0.884985	0.884985	50x50	pcc		0.340761	SpatialScope	18x29	FALSE			SpatialScope	3	0.397036	45x45		0.677003	1	50x50	pcc		0.41278	SpatialScope	50x50	TRUE
	0.454751	RCTD	45x45	4				1	1	50x50	pcc		0.477288	SpatialScope	18x29	FALSE			RCTD	4	0.50936	45x45		0.486834	0.487377	50x50	pcc		0.485417	SpatialScope	50x50	TRUE
	0.431561	SpatialScope	45x45	4				1	1	50x50	pcc		0.707943	SpatialScope	18x29	TRUE			SpatialScope	4	0.397764	45x45		0.808382	0.7884	50x50	pcc		0.455205	SpatialScope	50x50	TRUE
	0.457579	RCTD	45x45	5				0.945611	0.945611	50x50	pcc		0.656159	SpatialScope	18x29	TRUE			RCTD	5	0.509672	45x45		-0.0833333	1	50x50	pcc		0.162226	SpatialScope	50x50	FALSE
	0.432692	SpatialScope	45x45	5				0.770833	0.770833	50x50	pcc		0.673474	SpatialScope	18x29	TRUE			SpatialScope	5	0.397712	45x45		0.593729	0.677003	50x50	pcc		0.384974	SpatialScope	50x50	FALSE
	0.447964	RCTD	45x45	6				0.945611	0.945611	50x50	pcc		0.262441	SpatialScope	18x29	FALSE			RCTD	6	0.507436	45x45		0.677003	0.677003	50x50	pcc		0.378488	SpatialScope	50x50	FALSE
	0.419118	SpatialScope	45x45	6				0.80468	0.889297	50x50	pcc		0.804536	SpatialScope	18x29	TRUE			SpatialScope	6	0.397244	45x45		0.767857	0.303571	50x50	pcc		0.449262	SpatialScope	50x50	FALSE
	0.460973	RCTD	45x45	7				1	1	50x50	pcc		0.970383	SpatialScope	18x29	TRUE			RCTD	7	0.50702	45x45		1	1	50x50	pcc		0.484974	SpatialScope	50x50	TRUE
	0.424208	SpatialScope	45x45	7				1	1	50x50	pcc		0.940575	SpatialScope	18x29	TRUE			SpatialScope	7	0.396724	45x45		1	1	50x50	pcc		0.237276	SpatialScope	50x50	FALSE
	0.467195	RCTD	45x45	8				0.756098	0.756098	50x50	pcc		0.704999	SpatialScope	18x29	TRUE			RCTD	8	0.50728	45x45		0.934677	0.970278	50x50	pcc		0.245372	SpatialScope	50x50	FALSE
	0.419118	SpatialScope	45x45	8				1	1	50x50	pcc		0.536622	SpatialScope	18x29	FALSE			SpatialScope	8	0.39688	45x45		0.861395	0.861395	50x50	pcc		0.279897	SpatialScope	50x50	FALSE
	0.477376	RCTD	45x45	9				1	1	50x50	pcc		0.52961	SpatialScope	18x29	TRUE			RCTD	9	0.503068	45x45		1	1	50x50	pcc		0.385871	SpatialScope	50x50	FALSE
	0.427036	SpatialScope	45x45	9				0.738549	0.738549	50x50	pcc		0.320648	SpatialScope	18x29	FALSE			SpatialScope	9	0.396932	45x45		0.409091	1	50x50	pcc		0.344607	SpatialScope	50x50	FALSE
	0.434955	RCTD	40x40	0				1	1	50x50	pcc		0.449319	SpatialScope	18x29	TRUE			RCTD	0	0.484946	40x40		0.527046	1	50x50	pcc		0.466992	SpatialScope	50x50	FALSE
	0.405543	SpatialScope	40x40	0				0.565916	0.777778	50x50	pcc		0.612896	SpatialScope	18x29	FALSE			SpatialScope	0	0.389319	40x40		0.995315	1	50x50	pcc		0.389135	SpatialScope	50x50	TRUE
	0.442308	RCTD	40x40	1				1	1	50x50	pcc		0.633746	SpatialScope	18x29	TRUE			RCTD	1	0.483854	40x40		0.998751	0.998751	50x50	pcc		0.526449	SpatialScope	50x50	TRUE
	0.39819	SpatialScope	40x40	1				0.666667	0.666667	50x50	pcc		0.434066	SpatialScope	18x29	FALSE			SpatialScope	1	0.388175	40x40		0.997205	0.997926	50x50	pcc		0.467384	SpatialScope	50x50	TRUE
	0.420249	RCTD	40x40	2				0.779129	0.78621	50x50	pcc		0.32926	SpatialScope	18x29	FALSE			RCTD	2	0.48635	40x40		0.947804	0.995859	50x50	pcc		0.458444	SpatialScope	50x50	FALSE
	0.406674	SpatialScope	40x40	2				1	1	50x50	pcc		0.729811	SpatialScope	18x29	TRUE			SpatialScope	2	0.387655	40x40		0.731925	0.731925	50x50	pcc		0.489601	SpatialScope	50x50	FALSE
	0.428733	RCTD	40x40	3				1	1	50x50	pcc		0.703217	SpatialScope	18x29	TRUE			RCTD	3	0.485414	40x40		0.580645	0.118947	50x50	pcc		0.426133	SpatialScope	50x50	FALSE
	0.404412	SpatialScope	40x40	3				0.715678	0.715678	50x50	pcc		0.159975	SpatialScope	18x29	FALSE			SpatialScope	3	0.388279	40x40		1	1	50x50	pcc		0.243571	SpatialScope	50x50	FALSE
	0.428733	RCTD	40x40	4				0.772539	0.874475	50x50	pcc		0.233859	SpatialScope	18x29	FALSE			RCTD	4	0.484946	40x40		1	1	50x50	pcc		0.419063	SpatialScope	50x50	TRUE
	0.411199	SpatialScope	40x40	4				1	1	50x50	pcc		0.184513	SpatialScope	18x29	FALSE			SpatialScope	4	0.386823	40x40		0.875943	0.994563	50x50	pcc		0.28641	SpatialScope	50x50	FALSE
	0.436652	RCTD	40x40	5				1	1	50x50	pcc		0.260865	SpatialScope	18x29	FALSE			RCTD	5	0.487806	40x40		-0.123091	-0.123091	50x50	pcc		0.376725	SpatialScope	50x50	TRUE
	0.407805	SpatialScope	40x40	5				0.666667	0.666667	50x50	pcc		0.427203	SpatialScope	18x29	FALSE			SpatialScope	5	0.387291	40x40		1	1	50x50	pcc		0.447338	SpatialScope	50x50	TRUE
	0.43043	RCTD	40x40	6				0.772727	0.772727	50x50	pcc		0.3374	SpatialScope	18x29	FALSE			RCTD	6	0.482138	40x40		1	1	50x50	pcc		0.453808	SpatialScope	50x50	TRUE
	0.402149	SpatialScope	40x40	6				0.777149	0.716441	50x50	pcc		0.71509	SpatialScope	18x29	TRUE			SpatialScope	6	0.387083	40x40		1	1	50x50	pcc		0.436035	SpatialScope	50x50	TRUE
	0.423643	RCTD	40x40	7				0.715678	0.715678	50x50	pcc		0.481735	SpatialScope	18x29	FALSE			RCTD	7	0.487702	40x40		1	1	50x50	pcc		0.435135	SpatialScope	50x50	TRUE
	0.403281	SpatialScope	40x40	7				1	1	50x50	pcc		0.412137	SpatialScope	18x29	FALSE			SpatialScope	7	0.387395	40x40		1	1	50x50	pcc		0.378364	SpatialScope	50x50	TRUE
	0.450792	RCTD	40x40	8				1	1	50x50	pcc		0.823559	SpatialScope	18x29	TRUE			RCTD	8	0.485674	40x40		0.969124	0.969124	50x50	pcc		0.450541	SpatialScope	50x50	TRUE
	0.395362	SpatialScope	40x40	8				0.756098	0.756098	50x50	pcc		0.651974	SpatialScope	18x29	TRUE			SpatialScope	8	0.389943	40x40		1	1	50x50	pcc		0.539964	SpatialScope	50x50	TRUE
	0.410068	RCTD	40x40	9				1	1	50x50	pcc		0.977001	SpatialScope	18x29	FALSE			RCTD	9	0.488586	40x40		0.582223	1	50x50	pcc		0.476242	SpatialScope	50x50	TRUE
	0.403281	SpatialScope	40x40	9				0.669534	0.669534	50x50	pcc		0.589653	SpatialScope	18x29	TRUE			SpatialScope	9	0.387551	40x40		0.779762	0.969124	50x50	pcc		0.458822	SpatialScope	50x50	TRUE
	0.368778	RCTD	35x35	0				0.945611	0.945611	50x50	pcc		0.318946	SpatialScope	18x29	FALSE			RCTD	0	0.45941	35x35		0.731925	0.869626	50x50	pcc		0.528306	SpatialScope	50x50	TRUE
	0.351244	SpatialScope	35x35	0				1	1	50x50	pcc		0.641529	SpatialScope	18x29	TRUE			SpatialScope	0	0.35202	35x35		0.839372	0.839372	50x50	pcc		0.498649	SpatialScope	50x50	TRUE
	0.349548	RCTD	35x35	1				0.666667	1	50x50	pcc		0.269811	SpatialScope	18x29	FALSE			RCTD	1	0.460034	35x35		0.821918	0.840164	50x50	pcc		0.490056	SpatialScope	50x50	TRUE
	0.352376	SpatialScope	35x35	1				1	1	50x50	pcc		0.208125	SpatialScope	18x29	FALSE			SpatialScope	1	0.354413	35x35		0.724514	0.806559	50x50	pcc		0.362834	SpatialScope	50x50	TRUE
	0.365385	RCTD	35x35	2				0.931552	0.931552	50x50	pcc		0.664444	SpatialScope	18x29	TRUE			RCTD	2	0.461126	35x35		0.84699	0.576087	50x50	pcc		0.382862	SpatialScope	50x50	FALSE
	0.352941	SpatialScope	35x35	2				0.849233	0.849233	50x50	pcc		0.321585	SpatialScope	18x29	FALSE			SpatialScope	2	0.353945	35x35		0.694162	0.80303	50x50	pcc		0.389363	SpatialScope	50x50	TRUE
	0.371041	RCTD	35x35	3				0.903846	0.686406	50x50	pcc		0.277023	SpatialScope	18x29	FALSE			RCTD	3	0.462895	35x35		0.933673	0.933673	50x50	pcc		0.518263	SpatialScope	50x50	TRUE
	0.349548	SpatialScope	35x35	3				0.884985	0.884985	50x50	pcc		0.409618	SpatialScope	18x29	FALSE			SpatialScope	3	0.352332	35x35		0.802394	0.7884	50x50	pcc		0.417478	SpatialScope	50x50	TRUE
	0.356335	RCTD	35x35	4				0.777778	0.777778	50x50	pcc		0.67327	SpatialScope	18x29	TRUE			RCTD	4	0.462219	35x35		0.133333	0.09759	50x50	pcc		0.401377	SpatialScope	50x50	FALSE
	0.347851	SpatialScope	35x35	4				0.745356	0.447214	50x50	pcc		0.383519	SpatialScope	18x29	FALSE			SpatialScope	4	0.352488	35x35		0.566667	0.731925	50x50	pcc		0.503718	SpatialScope	50x50	TRUE
	0.367081	RCTD	35x35	5				0.756098	0.756098	50x50	pcc		0.578359	SpatialScope	18x29	TRUE			RCTD	5	0.458994	35x35		0.691424	0.732877	50x50	pcc		0.493008	SpatialScope	50x50	TRUE
	0.355769	SpatialScope	35x35	5				0.715678	1	50x50	pcc		0.207916	SpatialScope	18x29	FALSE			SpatialScope	5	0.351084	35x35		1	1	50x50	pcc		0.460405	SpatialScope	50x50	TRUE
	0.345023	RCTD	35x35	6				1	1	50x50	pcc		0.340884	SpatialScope	18x29	FALSE			RCTD	6	0.458682	35x35		0.80303	1	50x50	pcc		0.472561	SpatialScope	50x50	TRUE
	0.352376	SpatialScope	35x35	6				1	1	50x50	pcc		0.291197	SpatialScope	18x29	FALSE			SpatialScope	6	0.351656	35x35		0.050837	0.0529801	50x50	pcc		0.406216	SpatialScope	50x50	TRUE
	0.380656	RCTD	35x35	7				0.715678	0.715678	50x50	pcc		0.283665	SpatialScope	18x29	TRUE			RCTD	7	0.457798	35x35		0.359025	0.433013	50x50	pcc		0.527186	SpatialScope	50x50	TRUE
	0.350113	SpatialScope	35x35	7				1	1	50x50	pcc		0.60388	SpatialScope	18x29	TRUE			SpatialScope	7	0.353269	35x35		0.732877	0.910959	50x50	pcc		0.320258	SpatialScope	50x50	TRUE
	0.390837	RCTD	35x35	8				0.872872	0.945611	50x50	pcc		0.218011	SpatialScope	18x29	FALSE			RCTD	8	0.457486	35x35		1	1	50x50	pcc		0.553241	SpatialScope	50x50	TRUE
	0.348982	SpatialScope	35x35	8				0.888235	1	50x50	pcc		0.612985	SpatialScope	18x29	TRUE			SpatialScope	8	0.353216	35x35		0.68793	0.885061	50x50	pcc		0.39394	SpatialScope	50x50	TRUE
	0.362557	RCTD	35x35	9				0.884985	0.884985	50x50	pcc		0.601554	SpatialScope	18x29	TRUE			RCTD	9	0.457434	35x35		0.994989	1	50x50	pcc		0.355814	SpatialScope	50x50	FALSE
	0.346154	SpatialScope	35x35	9				0.411765	0.688033	50x50	pcc		0.677911	SpatialScope	18x29	TRUE			SpatialScope	9	0.352644	35x35		0.828125	1	50x50	pcc		0.426114	SpatialScope	50x50	TRUE
	0.248303	RCTD	25x25	0				0.666667	0.666667	50x50	pcc		0.377125	SpatialScope	18x29	FALSE			RCTD	0	0.371197	25x25		0.994151	0.995404	50x50	pcc		0.339943	SpatialScope	50x50	TRUE
	0.2319	SpatialScope	25x25	0				1	1	50x50	pcc		0.794825	SpatialScope	18x29	TRUE			SpatialScope	0	0.27659	25x25		0.976556	0.995582	50x50	pcc		0.528321	SpatialScope	50x50	TRUE
	0.238688	RCTD	25x25	1				1	1	50x50	pcc		0.334337	SpatialScope	18x29	FALSE			RCTD	1	0.372133	25x25		1	0.993811	50x50	pcc		0.484099	SpatialScope	50x50	TRUE
	0.229638	SpatialScope	25x25	1				1	1	50x50	pcc		0.326354	SpatialScope	18x29	FALSE			SpatialScope	1	0.276538	25x25		0.790323	0.892099	50x50	pcc		0.449896	SpatialScope	50x50	TRUE
	0.236425	RCTD	25x25	2				1	1	50x50	pcc		0.284509	SpatialScope	18x29	FALSE			RCTD	2	0.37567	25x25		1	1	50x50	pcc		0.38783	SpatialScope	50x50	TRUE
	0.231335	SpatialScope	25x25	2				1	1	50x50	pcc		0.211933	SpatialScope	18x29	FALSE			SpatialScope	2	0.277058	25x25		0.118947	0.370968	50x50	pcc		0.420051	SpatialScope	50x50	TRUE
	0.260747	RCTD	25x25	3				1	1	50x50	pcc		0.31334	SpatialScope	18x29	FALSE			RCTD	3	0.376294	25x25		0.677003	1	50x50	pcc		0.458699	SpatialScope	50x50	TRUE
	0.233597	SpatialScope	25x25	3				0.945611	0.945611	50x50	pcc		0.255533	SpatialScope	18x29	FALSE			SpatialScope	3	0.27789	25x25		1	1	50x50	pcc		0.505645	SpatialScope	50x50	TRUE
	0.239253	RCTD	25x25	4				0.872872	0.872872	50x50	pcc		0.293923	SpatialScope	18x29	FALSE			RCTD	4	0.373589	25x25		1	1	50x50	pcc		0.273078	SpatialScope	50x50	TRUE
	0.233032	SpatialScope	25x25	4				0.666667	1	50x50	pcc		0.65595	SpatialScope	18x29	TRUE			SpatialScope	4	0.277318	25x25		0.986542	0.993813	50x50	pcc		0.485539	SpatialScope	50x50	TRUE
	0.246606	RCTD	25x25	5				1	0.738549	50x50	pcc		0.126093	SpatialScope	18x29	FALSE			RCTD	5	0.373017	25x25		1	1	50x50	pcc		0.441221	SpatialScope	50x50	TRUE
	0.229638	SpatialScope	25x25	5				0.73994	0.899735	50x50	pcc		0.233957	SpatialScope	18x29	FALSE			SpatialScope	5	0.277058	25x25		0.95821	0.96052	50x50	pcc		0.483495	SpatialScope	50x50	TRUE
	0.245475	RCTD	25x25	6				1	0.969643	50x50	pcc		0.165146	SpatialScope	18x29	FALSE			RCTD	6	0.369636	25x25		0.992597	0.994989	50x50	pcc		0.435832	SpatialScope	50x50	TRUE
	0.230769	SpatialScope	25x25	6				0.829156	0.640712	50x50	pcc		0.211572	SpatialScope	18x29	FALSE			SpatialScope	6	0.27659	25x25		1	0.988627	50x50	pcc		0.327264	SpatialScope	50x50	TRUE
	0.248303	RCTD	25x25	7				0.79563	0.85468	50x50	pcc		0.304563	SpatialScope	18x29	FALSE			RCTD	7	0.371717	25x25		1	0.946292	50x50	pcc		0.404214	SpatialScope	50x50	TRUE
	0.226244	SpatialScope	25x25	7				1	1	50x50	pcc		0.317172	SpatialScope	18x29	FALSE			SpatialScope	7	0.275914	25x25		1	1	50x50	pcc		0.359389	SpatialScope	50x50	TRUE
	0.256222	RCTD	25x25	8				0.52381	0.52381	50x50	pcc		0.228871	SpatialScope	18x29	FALSE			RCTD	8	0.376034	25x25		0.872202	0.575787	50x50	pcc		0.458565	SpatialScope	50x50	TRUE
	0.234729	SpatialScope	25x25	8				0.806776	0.950262	50x50	pcc		0.189479	SpatialScope	18x29	FALSE			SpatialScope	8	0.278151	25x25		0.628758	0.764286	50x50	pcc		0.424125	SpatialScope	50x50	TRUE
	0.245475	RCTD	25x25	9				1	0.888235	50x50	pcc		0.202424	SpatialScope	18x29	FALSE			RCTD	9	0.369324	25x25		0.827523	0.823461	50x50	pcc		0.395022	SpatialScope	50x50	TRUE
	0.2319	SpatialScope	25x25	9				1	0.756098	50x50	pcc		0.176017	SpatialScope	18x29	FALSE			SpatialScope	9	0.275706	25x25		0.986111	1	50x50	pcc		0.197528	SpatialScope	50x50	FALSE
	0.10181	RCTD	15x15	0				0.945792	0.945792	50x50	pcc		0.855977	SpatialScope	18x29	TRUE			RCTD	0	0.249545	15x15		0.835224	0.835224	50x50	pcc		0.424726	SpatialScope	50x50	FALSE
	0.0972851	SpatialScope	15x15	0				1	0.375	50x50	pcc		0.614438	SpatialScope	18x29	TRUE			SpatialScope	0	0.180201	15x15		0.677584	0.677584	50x50	pcc		0.868495	SpatialScope	50x50	TRUE
	0.094457	RCTD	15x15	1				1	1	50x50	pcc		0.636486	SpatialScope	18x29	TRUE			RCTD	1	0.24866	15x15		0.566667	0.09759	50x50	pcc		0.369692	SpatialScope	50x50	TRUE
	0.0950226	SpatialScope	15x15	1				0.666667	0.666667	50x50	pcc		0.500481	SpatialScope	18x29	FALSE			SpatialScope	1	0.180825	15x15		0.370968	0.118947	50x50	pcc		0.520313	SpatialScope	50x50	TRUE
	0.0950226	RCTD	15x15	2				0.52381	0.52381	50x50	pcc		0.722973	SpatialScope	18x29	TRUE			RCTD	2	0.248296	15x15		0.677003	0.677003	50x50	pcc		0.529038	SpatialScope	50x50	TRUE
	0.0950226	SpatialScope	15x15	2				0.723747	0.723747	50x50	pcc		0.741946	SpatialScope	18x29	TRUE			SpatialScope	2	0.181189	15x15		0.00959765	-0.0789064	50x50	pcc		0.51333	SpatialScope	50x50	TRUE
	0.0933258	RCTD	15x15	3				0.666667	0.666667	50x50	pcc		0.381525	SpatialScope	18x29	FALSE			RCTD	3	0.24788	15x15		0.776122	0.869757	50x50	pcc		0.411837	SpatialScope	50x50	TRUE
	0.0950226	SpatialScope	15x15	3				0.52381	0.52381	50x50	pcc		0.216784	SpatialScope	18x29	FALSE			SpatialScope	3	0.180409	15x15		0.705774	0.909722	50x50	pcc		0.30012	SpatialScope	50x50	FALSE
	0.100113	RCTD	15x15	4				1	1	50x50	pcc		0.714555	SpatialScope	18x29	TRUE			RCTD	4	0.248296	15x15		0.044297	0.0425051	50x50	pcc		0.301142	SpatialScope	50x50	FALSE
	0.0950226	SpatialScope	15x15	4				1	0.944787	50x50	pcc		0.712616	SpatialScope	18x29	TRUE			SpatialScope	4	0.180669	15x15		1	1	50x50	pcc		0.407413	SpatialScope	50x50	TRUE
	0.104072	RCTD	15x15	5				0.954751	0.964164	50x50	pcc		0.677133	SpatialScope	18x29	TRUE			RCTD	5	0.24814	15x15		1	1	50x50	pcc		0.222998	SpatialScope	50x50	FALSE
	0.0950226	SpatialScope	15x15	5				1	1	50x50	pcc		0.317969	SpatialScope	18x29	FALSE			SpatialScope	5	0.179941	15x15		0.767857	1	50x50	pcc		0.255995	SpatialScope	50x50	FALSE
	0.0989819	RCTD	15x15	6				0.715678	1	50x50	pcc		0.65465	SpatialScope	18x29	TRUE			RCTD	6	0.247256	15x15		1	0.887244	50x50	pcc		0.577007	SpatialScope	50x50	TRUE
	0.0961538	SpatialScope	15x15	6				1	1	50x50	pcc		0.246955	SpatialScope	18x29	FALSE			SpatialScope	6	0.180357	15x15		0.680158	0.808887	50x50	pcc		0.262829	SpatialScope	50x50	FALSE
	0.0989819	RCTD	15x15	7				1	1	50x50	pcc		0.458967	SpatialScope	18x29	FALSE			RCTD	7	0.249805	15x15		0.409091	1	50x50	pcc		0.384692	SpatialScope	50x50	FALSE
	0.0950226	SpatialScope	15x15	7				1	1	50x50	pcc		0.319987	SpatialScope	18x29	FALSE			SpatialScope	7	0.180565	15x15		1	1	50x50	pcc		0.288776	SpatialScope	50x50	FALSE
	0.0978507	RCTD	15x15	8				1	1	50x50	pcc		0.388284	SpatialScope	18x29	FALSE			RCTD	8	0.249649	15x15		1	1	50x50	pcc		0.376952	SpatialScope	50x50	TRUE
	0.0950226	SpatialScope	15x15	8				1	1	50x50	pcc		0.306803	SpatialScope	18x29	FALSE			SpatialScope	8	0.181293	15x15		0.77216	0.997446	50x50	pcc		0.390731	SpatialScope	50x50	TRUE
	0.104072	RCTD	15x15	9				0.950572	0.77588	50x50	pcc		0.769237	SpatialScope	18x29	TRUE			RCTD	9	0.24684	15x15		0.952325	0.998414	50x50	pcc		0.40109	SpatialScope	50x50	TRUE
	0.0938914	SpatialScope	15x15	9				0.955357	0.979958	50x50	pcc		0.434951	SpatialScope	18x29	FALSE			SpatialScope	9	0.180981	15x15		0.873273	0.963624	50x50	pcc		0.499185	SpatialScope	50x50	TRUE
	0.0520362	RCTD	10x10	0				0.877939	0.784465	50x50	pcc		0.688073	SpatialScope	18x29	TRUE			RCTD	0	0.193673	10x10		0.995582	1	50x50	pcc		0.538123	SpatialScope	50x50	TRUE
	0.0412896	SpatialScope	10x10	0				0.931034	0.968864	50x50	pcc		0.635235	SpatialScope	18x29	TRUE			SpatialScope	0	0.142887	10x10		0.87506	0.99217	50x50	pcc		0.525339	SpatialScope	50x50	TRUE
	0.0486425	RCTD	10x10	1				0.968702	0.944787	50x50	pcc		0.614669	SpatialScope	18x29	TRUE			RCTD	1	0.19258	10x10		1	1	50x50	pcc		0.475774	SpatialScope	50x50	TRUE
	0.0412896	SpatialScope	10x10	1				0.968822	0.968822	50x50	pcc		0.242934	SpatialScope	18x29	FALSE			SpatialScope	1	0.143876	10x10		1	1	50x50	pcc		0.317533	SpatialScope	50x50	TRUE
	0.0469457	RCTD	10x10	2				0.745356	0.889297	50x50	pcc		0.145065	SpatialScope	18x29	FALSE			RCTD	2	0.192944	10x10		0.710168	0.840164	50x50	pcc		0.483488	SpatialScope	50x50	TRUE
	0.0412896	SpatialScope	10x10	2				1	0.932007	50x50	pcc		0.391749	SpatialScope	18x29	FALSE			SpatialScope	2	0.143303	10x10		1	1	50x50	pcc		0.476666	SpatialScope	50x50	TRUE
	0.0514706	RCTD	10x10	3				0.745356	1	50x50	pcc		0.347802	SpatialScope	18x29	FALSE			RCTD	3	0.19206	10x10		1	1	50x50	pcc		0.361833	SpatialScope	50x50	FALSE
	0.0412896	SpatialScope	10x10	3				0.772727	0.888235	50x50	pcc		0.20796	SpatialScope	18x29	FALSE			SpatialScope	3	0.143459	10x10		0.895188	0.508676	50x50	pcc		0.553122	SpatialScope	50x50	TRUE
	0.043552	RCTD	10x10	4				0.829156	0.872872	50x50	pcc		0.676483	SpatialScope	18x29	TRUE			RCTD	4	0.193725	10x10		0.997037	1	50x50	pcc		0.420601	SpatialScope	50x50	TRUE
	0.0412896	SpatialScope	10x10	4				0.756098	0.756098	50x50	pcc		0.71089	SpatialScope	18x29	TRUE			SpatialScope	4	0.143355	10x10		0.806559	1	50x50	pcc		0.391767	SpatialScope	50x50	FALSE
	0.0497738	RCTD	10x10	5				1	1	50x50	pcc		0.774419	SpatialScope	18x29	TRUE			RCTD	5	0.193048	10x10		1	1	50x50	pcc		0.527841	SpatialScope	50x50	TRUE
	0.0412896	SpatialScope	10x10	5				0.770833	0.770833	50x50	pcc		0.687197	SpatialScope	18x29	TRUE			SpatialScope	5	0.143199	10x10		1	1	50x50	pcc		0.380871	SpatialScope	50x50	TRUE
	0.0486425	RCTD	10x10	6				0.849837	0.849837	50x50	pcc		0.583362	SpatialScope	18x29	TRUE			RCTD	6	0.193152	10x10		0.933673	0.969124	50x50	pcc		0.393508	SpatialScope	50x50	TRUE
	0.0412896	SpatialScope	10x10	6				0.932007	1	50x50	pcc		0.738072	SpatialScope	18x29	TRUE			SpatialScope	6	0.143459	10x10		0.933673	0.969124	50x50	pcc		0.440631	SpatialScope	50x50	TRUE
	0.0492081	RCTD	10x10	7				0.83205	0.874475	50x50	pcc		0.469208	SpatialScope	18x29	TRUE			RCTD	7	0.193621	10x10		1	1	50x50	pcc		0.402209	SpatialScope	50x50	TRUE
	0.0412896	SpatialScope	10x10	7				1	1	50x50	pcc		0.750229	SpatialScope	18x29	TRUE			SpatialScope	7	0.143511	10x10		1	0.867956	50x50	pcc		0.464169	SpatialScope	50x50	TRUE
	0.0486425	RCTD	10x10	8				1	0.715678	50x50	pcc		0.216699	SpatialScope	18x29	FALSE			RCTD	8	0.192892	10x10		1	1	50x50	pcc		0.521633	SpatialScope	50x50	TRUE
	0.0412896	SpatialScope	10x10	8				1	1	50x50	pcc		0.588043	SpatialScope	18x29	TRUE			SpatialScope	8	0.143459	10x10		-0.0940571	0.0654311	50x50	pcc		0.334018	SpatialScope	50x50	TRUE
	0.0497738	RCTD	10x10	9				0.945611	0.945611	50x50	pcc		0.699104	SpatialScope	18x29	TRUE			RCTD	9	0.192476	10x10		0.109589	0.200018	50x50	pcc		0.36475	SpatialScope	50x50	TRUE
	0.0412896	SpatialScope	10x10	9				1	1	50x50	pcc		0.705186	SpatialScope	18x29	TRUE			SpatialScope	9	0.142835	10x10		0.65938	0.781929	50x50	pcc		0.541775	SpatialScope	50x50	TRUE
								1	1	50x50	pcc		0.683937	SpatialScope	18x29	TRUE								0.45326	0.465989	50x50	pcc		0.417613	SpatialScope	50x50	TRUE
								0.884985	0.884985	50x50	pcc		0.75489	SpatialScope	18x29	TRUE								0.912251	0.912251	50x50	pcc		0.479829	SpatialScope	50x50	TRUE
								1	0.872872	50x50	pcc		0.695736	SpatialScope	18x29	TRUE								0.606061	0.84699	50x50	pcc		0.442645	SpatialScope	50x50	TRUE
								0.756098	0.756098	50x50	pcc		0.274556	SpatialScope	18x29	FALSE								0.835224	0.959548	50x50	pcc		0.493525	SpatialScope	50x50	TRUE
								1	1	50x50	pcc		0.310577	SpatialScope	18x29	FALSE								0.633445	0.632026	50x50	pcc		0.422511	SpatialScope	50x50	TRUE
								1	0.945792	50x50	pcc		0.132606	SpatialScope	18x29	FALSE								0.359025	0.359025	50x50	pcc		0.321042	SpatialScope	50x50	FALSE
								0.872872	0.666667	50x50	pcc		0.455412	SpatialScope	18x29	FALSE								0.790323	0.806559	50x50	pcc		0.450001	SpatialScope	50x50	TRUE
								1	1	50x50	pcc		0.952724	SpatialScope	18x29	TRUE								0.84699	0.633445	50x50	pcc		0.964371	SpatialScope	50x50	TRUE
								0.715678	1	50x50	pcc		0.740274	SpatialScope	18x29	TRUE								0.680158	0.758215	50x50	pcc		0.673756	SpatialScope	50x50	TRUE
								1	1	50x50	pcc		0.3787	SpatialScope	18x29	FALSE								0.808824	0.361961	50x50	pcc		0.663384	SpatialScope	50x50	TRUE
								1	1	50x50	pcc		0.20906	SpatialScope	18x29	FALSE								0.87866	0.694066	50x50	pcc		0.504387	SpatialScope	50x50	TRUE
								1	0.968864	50x50	pcc		0.411251	SpatialScope	18x29	FALSE								1	1	50x50	pcc		0.552383	SpatialScope	50x50	TRUE
								0.605406	0.669534	50x50	pcc		0.493114	SpatialScope	18x29	FALSE								0.731925	0.731925	50x50	pcc		0.304337	SpatialScope	50x50	FALSE
								0.968847	0.986057	50x50	pcc		0.675138	SpatialScope	18x29	TRUE								0.513327	-0.115172	50x50	pcc		0.560389	SpatialScope	50x50	TRUE
								0.829156	0.888235	50x50	pcc		0.650015	SpatialScope	18x29	TRUE								0.527046	0.731925	50x50	pcc		0.534281	SpatialScope	50x50	TRUE
								1	0.872872	50x50	pcc		0.680046	SpatialScope	18x29	TRUE								0.916035	0.96346	50x50	pcc		0.33822	SpatialScope	50x50	FALSE
								1	1	50x50	pcc		0.818002	SpatialScope	18x29	TRUE								1	1	50x50	pcc		0.206803	SpatialScope	50x50	FALSE
								1	1	50x50	pcc		0.487759	SpatialScope	18x29	FALSE								0.566667	0.731925	50x50	pcc		0.237321	SpatialScope	50x50	FALSE
								0.43082	0.43082	50x50	pcc		0.596454	SpatialScope	18x29	TRUE								0.394977	0.992395	50x50	pcc		0.218456	SpatialScope	50x50	FALSE
								0.73994	0.882353	50x50	pcc		0.198427	SpatialScope	18x29	FALSE								0.982052	0.999201	50x50	pcc		0.32056	SpatialScope	50x50	TRUE
								0.772727	0.772727	50x50	pcc		0.237125	SpatialScope	18x29	FALSE								0.969197	0.923186	50x50	pcc		0.439829	SpatialScope	50x50	TRUE
								0.84375	0.872872	50x50	pcc		0.666483	SpatialScope	18x29	TRUE								0.992395	0.992395	50x50	pcc		0.503652	SpatialScope	50x50	TRUE
								0.666667	1	50x50	pcc		0.515803	SpatialScope	18x29	FALSE								0.987126	0.998112	50x50	pcc		0.488758	SpatialScope	50x50	TRUE
								0.865045	0.94546	50x50	pcc		0.371421	SpatialScope	18x29	FALSE								1	0.731925	50x50	pcc		0.557198	SpatialScope	50x50	TRUE
								1	1	50x50	pcc		0.404227	SpatialScope	18x29	FALSE								1	1	50x50	pcc		0.220465	SpatialScope	50x50	FALSE
								0.948881	0.959554	50x50	pcc		0.616599	SpatialScope	18x29	TRUE								1	1	50x50	pcc		0.547823	SpatialScope	50x50	TRUE
								1	1	50x50	pcc		0.234003	SpatialScope	18x29	FALSE								1	0.892099	50x50	pcc		0.549733	SpatialScope	50x50	TRUE
								1	1	50x50	pcc		0.342537	SpatialScope	18x29	FALSE								1	1	50x50	pcc		0.247495	SpatialScope	50x50	FALSE
								1	1	50x50	pcc		0.354535	SpatialScope	18x29	FALSE								1	0.677003	50x50	pcc		0.505937	SpatialScope	50x50	TRUE
								0.849837	0.968822	50x50	pcc		0.303358	SpatialScope	18x29	FALSE								1	1	50x50	pcc		0.554408	SpatialScope	50x50	TRUE
								1	1	50x50	pcc		0.590896	SpatialScope	18x29	TRUE								1	1	50x50	pcc		0.431571	SpatialScope	50x50	TRUE
								0.874475	1	50x50	pcc		0.685808	SpatialScope	18x29	TRUE								1	0.969124	50x50	pcc		0.521019	SpatialScope	50x50	TRUE
								0.960001	0.960001	50x50	pcc		0.648968	SpatialScope	18x29	TRUE								0.994989	1	50x50	pcc		0.444269	SpatialScope	50x50	TRUE
								0.772727	0.559259	50x50	pcc		0.296242	SpatialScope	18x29	FALSE								1	1	50x50	pcc		0.193676	SpatialScope	50x50	FALSE
								0.979923	0.964164	50x50	pcc		0.628598	SpatialScope	18x29	FALSE								1	1	50x50	pcc		0.352636	SpatialScope	50x50	TRUE
								1	1	50x50	pcc		0.342519	SpatialScope	18x29	FALSE								0.600569	0.465989	50x50	pcc		0.409173	SpatialScope	50x50	FALSE
								0.888235	0.888235	50x50	pcc		0.284339	SpatialScope	18x29	FALSE								1	1	50x50	pcc		0.36094	SpatialScope	50x50	FALSE
								0.715678	1	50x50	pcc		0.22692	SpatialScope	18x29	FALSE								1	0.887244	50x50	pcc		0.301875	SpatialScope	50x50	FALSE
								0.931552	0.877939	50x50	pcc		0.375621	SpatialScope	18x29	FALSE								1	1	50x50	pcc		0.58284	SpatialScope	50x50	TRUE
								0.73994	0.772539	50x50	pcc		0.197297	SpatialScope	18x29	FALSE								1	1	50x50	pcc		0.583065	SpatialScope	50x50	TRUE
								0.903978	0.903978	50x50	pcc		0.687176	SpatialScope	18x29	TRUE								0.878595	0.878595	50x50	pcc		0.563109	SpatialScope	50x50	TRUE
								1	1	50x50	pcc		0.678513	SpatialScope	18x29	FALSE								0.414758	0.303571	50x50	pcc		0.206402	SpatialScope	50x50	FALSE
								1	1	50x50	pcc		0.61474	SpatialScope	18x29	FALSE								0.885965	0.273577	50x50	pcc		0.579013	SpatialScope	50x50	FALSE
								1	1	50x50	pcc		0.782988	SpatialScope	18x29	TRUE								0.458333	0.220625	50x50	pcc		0.321928	SpatialScope	50x50	FALSE
								1	1	50x50	pcc		0.638219	SpatialScope	18x29	TRUE								0.562069	0.0122683	50x50	pcc		0.235644	SpatialScope	50x50	FALSE
								0.777778	0.777778	50x50	pcc		0.756539	SpatialScope	18x29	TRUE								0.946877	0.164957	50x50	pcc		0.378274	SpatialScope	50x50	TRUE
								1	1	50x50	pcc		0.364579	SpatialScope	18x29	FALSE								0.94317	0.916426	50x50	pcc		0.524934	SpatialScope	50x50	TRUE
								1	1	50x50	pcc		0.39567	SpatialScope	18x29	FALSE								0.273577	0.273577	50x50	pcc		0.417793	SpatialScope	50x50	TRUE
								1	0.928148	50x50	pcc		0.61184	SpatialScope	18x29	TRUE								1	1	50x50	pcc		0.245912	SpatialScope	50x50	FALSE
								1	1	50x50	pcc		0.360261	SpatialScope	18x29	FALSE								0.177539	0.969124	50x50	pcc		0.531547	SpatialScope	50x50	TRUE
								0.80403	0.945611	50x50	pcc		0.237125	SpatialScope	18x29	FALSE								0.802394	0.879218	50x50	pcc		0.302743	SpatialScope	50x50	FALSE
								0.80468	0.945792	50x50	pcc		0.209265	SpatialScope	18x29	FALSE								0.677003	0.677003	50x50	pcc		0.269438	SpatialScope	50x50	FALSE
								1	1	50x50	pcc		0.407268	SpatialScope	18x29	FALSE								0.566667	0.414758	50x50	pcc		0.546686	SpatialScope	50x50	TRUE
								0.756098	0.756098	50x50	pcc		0.431485	SpatialScope	18x29	FALSE								0.885965	0.61901	50x50	pcc		0.448446	SpatialScope	50x50	FALSE
								0.715678	0.715678	50x50	pcc		0.739394	SpatialScope	18x29	TRUE								0.370968	0.370968	50x50	pcc		0.513995	SpatialScope	50x50	TRUE
								1	1	50x50	pcc		0.751297	SpatialScope	18x29	TRUE								0.633445	0.946877	50x50	pcc		0.476491	SpatialScope	50x50	TRUE
								0.688033	0.688875	50x50	pcc		0.157048	SpatialScope	18x29	FALSE								0.414758	0.414758	50x50	pcc		0.520368	SpatialScope	50x50	TRUE
								0.829156	0.888235	50x50	pcc		0.703005	SpatialScope	18x29	TRUE								1	1	50x50	pcc		0.288855	SpatialScope	50x50	FALSE
								0.772727	0.888235	50x50	pcc		0.291314	SpatialScope	18x29	FALSE								0.951104	0.951104	50x50	pcc		0.453035	SpatialScope	50x50	FALSE
								0.872872	0.872872	50x50	pcc		0.514417	SpatialScope	18x29	FALSE								1	1	50x50	pcc		0.281723	SpatialScope	50x50	FALSE
								1	1	50x50	pcc		0.357114	SpatialScope	18x29	FALSE								0.913907	0.944081	50x50	pcc		0.481654	SpatialScope	50x50	TRUE
								1	1	50x50	pcc		0.808481	SpatialScope	18x29	TRUE								1	1	50x50	pcc		0.516429	SpatialScope	50x50	TRUE
								1	0.884985	50x50	pcc		0.725808	SpatialScope	18x29	TRUE								1	1	50x50	pcc		0.388008	SpatialScope	50x50	FALSE
								0.888235	0.888235	50x50	pcc		0.71392	SpatialScope	18x29	TRUE								1	1	50x50	pcc		0.266204	SpatialScope	50x50	FALSE
								1	0.968864	50x50	pcc		0.40981	SpatialScope	18x29	FALSE								0.705231	0.998751	50x50	pcc		0.213	SpatialScope	50x50	FALSE
								1	0.889297	50x50	pcc		0.701109	SpatialScope	18x29	TRUE								0.946347	0.998749	50x50	pcc		0.238809	SpatialScope	50x50	FALSE
								1	1	50x50	pcc		0.796118	SpatialScope	18x29	TRUE								0.867799	0.977816	50x50	pcc		0.224541	SpatialScope	50x50	FALSE
								0.882353	0.945792	50x50	pcc		0.68615	SpatialScope	18x29	TRUE								1	1	50x50	pcc		0.386023	SpatialScope	50x50	FALSE
								0.882353	0.945792	50x50	pcc		0.818795	SpatialScope	18x29	TRUE								0.939238	0.992395	50x50	pcc		0.351072	SpatialScope	50x50	FALSE
								1	1	50x50	pcc		0.717882	SpatialScope	18x29	TRUE								0.996418	1	50x50	pcc		0.185431	SpatialScope	50x50	FALSE
								1	1	50x50	pcc		0.420915	SpatialScope	18x29	FALSE								1	0.790323	50x50	pcc		0.426108	SpatialScope	50x50	FALSE
								1	1	50x50	pcc		0.392154	SpatialScope	18x29	FALSE								-0.0833333	-0.0833333	50x50	pcc		0.528942	SpatialScope	50x50	TRUE
								0.869458	0.912053	50x50	pcc		0.213203	SpatialScope	18x29	FALSE								1	1	50x50	pcc		0.484618	SpatialScope	50x50	FALSE
								0.899735	0.945792	50x50	pcc		0.338276	SpatialScope	18x29	FALSE								1	0.409091	50x50	pcc		0.186849	SpatialScope	50x50	FALSE
								1	1	50x50	pcc		0.618504	SpatialScope	18x29	TRUE								0.892099	0.806559	50x50	pcc		0.511762	SpatialScope	50x50	TRUE
								0.745356	0.555556	50x50	pcc		0.778644	SpatialScope	18x29	TRUE								-0.0833333	1	50x50	pcc		0.393159	SpatialScope	50x50	FALSE
								1	1	50x50	pcc		0.501367	SpatialScope	18x29	FALSE								1	0.409091	50x50	pcc		0.360541	SpatialScope	50x50	FALSE
								1	1	50x50	pcc		0.70011	SpatialScope	18x29	TRUE								0.989094	0.994989	50x50	pcc		0.280993	SpatialScope	50x50	FALSE
								0.772727	0.559259	50x50	pcc		0.783972	SpatialScope	18x29	TRUE								0.844753	0.969767	50x50	pcc		0.31838	SpatialScope	50x50	FALSE
								0.542326	0.542326	50x50	pcc		0.815867	SpatialScope	18x29	TRUE								0.677003	1	50x50	pcc		0.290683	SpatialScope	50x50	FALSE
								1	1	50x50	pcc		0.549194	SpatialScope	18x29	TRUE								0.758215	0.882984	50x50	pcc		0.293517	SpatialScope	50x50	FALSE
								1	1	50x50	pcc		0.771351	SpatialScope	18x29	TRUE								0.929675	0.907265	50x50	pcc		0.310391	SpatialScope	50x50	FALSE
								1	1	50x50	pcc		0.681048	SpatialScope	18x29	TRUE								1	1	50x50	pcc		0.30745	SpatialScope	50x50	FALSE
								1	1	50x50	pcc		0.640394	SpatialScope	18x29	TRUE								0.885965	0.946292	50x50	pcc		0.383187	SpatialScope	50x50	FALSE
								1	1	50x50	pcc		0.739564	SpatialScope	18x29	TRUE								1	0.878595	50x50	pcc		0.443279	SpatialScope	50x50	FALSE
								1	1	50x50	pcc		0.720765	SpatialScope	18x29	TRUE								1	0.887244	50x50	pcc		0.598286	SpatialScope	50x50	FALSE
								1	1	50x50	pcc		0.250916	SpatialScope	18x29	FALSE								0.895188	0.228814	50x50	pcc		0.522694	SpatialScope	50x50	TRUE
								0.770833	0.968822	50x50	pcc		0.792994	SpatialScope	18x29	TRUE								0.790323	0.806559	50x50	pcc		0.358667	SpatialScope	50x50	TRUE
								1	1	50x50	pcc		0.734376	SpatialScope	18x29	TRUE								1	1	50x50	pcc		0.461858	SpatialScope	50x50	FALSE
								0.559259	0.52381	50x50	pcc		0.668621	SpatialScope	18x29	TRUE								0.606061	0.284268	50x50	pcc		0.289851	SpatialScope	50x50	FALSE
								1	1	50x50	pcc		0.720073	SpatialScope	18x29	TRUE								0.778499	0.929991	50x50	pcc		0.530492	SpatialScope	50x50	FALSE
								1	1	50x50	pcc		0.257147	SpatialScope	18x29	FALSE								0.303571	0.303571	50x50	pcc		0.478476	SpatialScope	50x50	TRUE
								1	1	50x50	pcc		0.263505	SpatialScope	18x29	FALSE								0.677003	0.677003	50x50	pcc		0.496503	SpatialScope	50x50	TRUE
								1	1	50x50	pcc		0.620461	SpatialScope	18x29	TRUE								-0.07951	-0.0310345	50x50	pcc		0.340339	SpatialScope	50x50	TRUE
								0.960001	1	50x50	pcc		0.737512	SpatialScope	18x29	TRUE								0.743814	0.176806	50x50	pcc		0.488492	SpatialScope	50x50	TRUE
								0.661892	0.770833	50x50	pcc		0.181897	SpatialScope	18x29	FALSE								-0.101494	0.118081	50x50	pcc		0.286492	SpatialScope	50x50	TRUE
								1	0.968864	50x50	pcc		0.480953	SpatialScope	18x29	FALSE								0.956667	0.963545	50x50	pcc		0.414036	SpatialScope	50x50	TRUE
								0.913625	0.876828	50x50	pcc		0.331713	SpatialScope	18x29	FALSE								0.118947	0.0998404	50x50	pcc		0.422922	SpatialScope	50x50	TRUE
								0.80468	0.745356	50x50	pcc		0.718606	SpatialScope	18x29	TRUE								0.566667	0.731925	50x50	pcc		0.468534	SpatialScope	50x50	FALSE
								1	1	50x50	pcc		0.269429	SpatialScope	18x29	FALSE								1	-0.0833333	50x50	pcc		0.505085	SpatialScope	50x50	TRUE
								1	0.772727	50x50	pcc		0.744979	SpatialScope	18x29	TRUE								0.525487	0.606061	50x50	pcc		0.364851	SpatialScope	50x50	FALSE
								1	0.913143	50x50	pcc		0.585582	SpatialScope	18x29	TRUE								0.806559	0.806559	50x50	pcc		0.251974	SpatialScope	50x50	FALSE
								1	1	50x50	pcc		0.285352	SpatialScope	18x29	FALSE								0.889831	0.889831	50x50	pcc		0.563474	SpatialScope	50x50	FALSE
								1	1	50x50	pcc		0.219355	SpatialScope	18x29	FALSE								0.892099	1	50x50	pcc		0.756864	SpatialScope	50x50	TRUE
								-0.111111	-0.111111	50x50	pcc		0.534013	SpatialScope	18x29	FALSE								0.566667	0.566667	50x50	pcc		0.386132	SpatialScope	50x50	TRUE
								1	1	50x50	pcc		0.526497	SpatialScope	18x29	TRUE								1	0.677003	50x50	pcc		0.256057	SpatialScope	50x50	FALSE
								1	1	50x50	pcc		0.673781	SpatialScope	18x29	TRUE								1	1	50x50	pcc		0.394874	SpatialScope	50x50	TRUE
								0.78308	1	50x50	pcc		0.317123	SpatialScope	18x29	FALSE								1	1	50x50	pcc		0.385358	SpatialScope	50x50	TRUE
								0.979958	0.979958	50x50	pcc		0.363802	SpatialScope	18x29	FALSE								0.977663	0.978385	50x50	pcc		0.243712	SpatialScope	50x50	FALSE
								0.964164	0.964164	50x50	pcc		0.65371	SpatialScope	18x29	TRUE								0.998163	1	50x50	pcc		0.388003	SpatialScope	50x50	TRUE
								1	0.968864	50x50	pcc		0.386647	SpatialScope	18x29	FALSE								0.953659	0.997464	50x50	pcc		0.411781	SpatialScope	50x50	TRUE
								1	1	50x50	pcc		0.671229	SpatialScope	18x29	TRUE								-0.0833333	-0.0833333	50x50	pcc		0.344101	SpatialScope	50x50	TRUE
								1	1	50x50	pcc		0.195974	SpatialScope	18x29	FALSE								0.409091	0.409091	50x50	pcc		0.362544	SpatialScope	50x50	TRUE
								1	1	50x50	pcc		0.414411	SpatialScope	18x29	FALSE								0.844699	0.960462	50x50	pcc		0.338726	SpatialScope	50x50	TRUE
								1	1	50x50	pcc		0.231847	SpatialScope	18x29	FALSE								0.803083	0.997713	50x50	pcc		0.245271	SpatialScope	50x50	TRUE
								1	1	50x50	pcc		0.712889	SpatialScope	18x29	TRUE								-0.0833333	-0.0833333	50x50	pcc		0.294126	SpatialScope	50x50	FALSE
								0.375	0.375	50x50	pcc		0.213785	SpatialScope	18x29	FALSE								0.767857	0.767857	50x50	pcc		0.409863	SpatialScope	50x50	FALSE
								1	1	50x50	pcc		0.715315	SpatialScope	18x29	TRUE								1	1	50x50	pcc		0.353407	SpatialScope	50x50	FALSE
								1	1	50x50	pcc		0.277588	SpatialScope	18x29	FALSE								0.935165	1	50x50	pcc		0.412257	SpatialScope	50x50	FALSE
								1	1	50x50	pcc		0.722465	SpatialScope	18x29	TRUE								1	1	50x50	pcc		0.363333	SpatialScope	50x50	TRUE
								1	0.986039	50x50	pcc		0.288453	SpatialScope	18x29	FALSE								0.817913	0.864999	50x50	pcc		0.272227	SpatialScope	50x50	FALSE
								1	1	50x50	pcc		0.636911	SpatialScope	18x29	TRUE								1	1	50x50	pcc		0.477805	SpatialScope	50x50	TRUE
								0.880952	0.945611	50x50	pcc		0.372451	SpatialScope	18x29	FALSE								1	1	50x50	pcc		0.27493	SpatialScope	50x50	FALSE
								0.968822	0.944444	50x50	pcc		0.74578	SpatialScope	18x29	TRUE								0.969197	0.943701	50x50	pcc		0.198752	SpatialScope	50x50	FALSE
								0.959554	1	50x50	pcc		0.713884	SpatialScope	18x29	TRUE								0.998269	1	50x50	pcc		0.244663	SpatialScope	50x50	TRUE
								1	0.968822	50x50	pcc		0.231287	SpatialScope	18x29	FALSE								1	1	50x50	pcc		0.322194	SpatialScope	50x50	TRUE
								1	1	50x50	pcc		0.243957	SpatialScope	18x29	FALSE								1	1	50x50	pcc		0.208304	SpatialScope	50x50	FALSE
								0.884985	0.884985	50x50	pcc		0.258976	SpatialScope	18x29	FALSE								0.977663	0.981209	50x50	pcc		0.476175	SpatialScope	50x50	TRUE
								1	1	50x50	pcc		0.689686	SpatialScope	18x29	TRUE								1	1	50x50	pcc		0.433028	SpatialScope	50x50	TRUE
								1	1	50x50	pcc		0.757242	SpatialScope	18x29	TRUE								0.969124	1	50x50	pcc		0.333949	SpatialScope	50x50	FALSE
								1	0.715678	50x50	pcc		0.59493	SpatialScope	18x29	TRUE								1	1	50x50	pcc		0.451763	SpatialScope	50x50	TRUE
								0.968864	1	50x50	pcc		0.661608	SpatialScope	18x29	FALSE								0.767857	0.767857	50x50	pcc		0.367323	SpatialScope	50x50	TRUE
								0.936057	0.975412	50x50	pcc		0.330491	SpatialScope	18x29	FALSE								0.905232	1	50x50	pcc		0.4665	SpatialScope	50x50	FALSE
								1	0.968864	50x50	pcc		0.406506	SpatialScope	18x29	FALSE								0.858705	0.881032	50x50	pcc		0.45392	SpatialScope	50x50	FALSE
								0.583333	0.43082	50x50	pcc		0.152435	SpatialScope	18x29	FALSE								0.812932	0.840164	50x50	pcc		0.14256	SpatialScope	50x50	FALSE
								0.756098	0.756098	50x50	pcc		0.237595	SpatialScope	18x29	FALSE								0.527046	0.527046	50x50	pcc		0.956749	SpatialScope	50x50	TRUE
								1	1	50x50	pcc		0.220104	SpatialScope	18x29	FALSE								0.486834	0.580645	50x50	pcc		0.651297	SpatialScope	50x50	TRUE
								1	0.960001	50x50	pcc		0.225107	SpatialScope	18x29	FALSE								0.641026	0.871553	50x50	pcc		0.388539	SpatialScope	50x50	TRUE
								0.945792	0.945792	50x50	pcc		0.477243	SpatialScope	18x29	TRUE								1	0.767857	50x50	pcc		0.439382	SpatialScope	50x50	TRUE
								0.52381	0.52381	50x50	pcc		0.592134	SpatialScope	18x29	FALSE								0.802394	0.593729	50x50	pcc		0.289615	SpatialScope	50x50	FALSE
								1	1	50x50	pcc		0.611851	SpatialScope	18x29	TRUE								-0.0483871	0.370968	50x50	pcc		0.434032	SpatialScope	50x50	TRUE
								1	1	50x50	pcc		0.484739	SpatialScope	18x29	FALSE								0.779661	0.508676	50x50	pcc		0.388547	SpatialScope	50x50	FALSE
								1	1	50x50	pcc		0.556338	SpatialScope	18x29	TRUE								0.277778	0.866342	50x50	pcc		0.460725	SpatialScope	50x50	TRUE
								1	1	50x50	pcc		0.385964	SpatialScope	18x29	FALSE								0.731925	0.731925	50x50	pcc		0.545986	SpatialScope	50x50	TRUE
								1	1	50x50	pcc		0.410109	SpatialScope	18x29	TRUE								0.779661	0.45326	50x50	pcc		0.458276	SpatialScope	50x50	TRUE
								0.945611	0.945611	50x50	pcc		0.283868	SpatialScope	18x29	FALSE								0.150649	-0.0689147	50x50	pcc		0.526896	SpatialScope	50x50	TRUE
								0.884985	1	50x50	pcc		0.582021	SpatialScope	18x29	TRUE								0.906597	0.785987	50x50	pcc		0.452435	SpatialScope	50x50	TRUE
								0.986039	1	50x50	pcc		0.405806	SpatialScope	18x29	FALSE								0.426471	0.245049	50x50	pcc		0.476619	SpatialScope	50x50	TRUE
								1	1	50x50	pcc		0.748005	SpatialScope	18x29	TRUE								0.878595	0.878595	50x50	pcc		0.513862	SpatialScope	50x50	TRUE
								0.83205	0.777778	50x50	pcc		0.160683	SpatialScope	18x29	FALSE								0.754679	0.73177	50x50	pcc		0.425769	SpatialScope	50x50	TRUE
								0.971457	1	50x50	pcc		0.233723	SpatialScope	18x29	FALSE								0.433985	0.905232	50x50	pcc		0.505799	SpatialScope	50x50	TRUE
								0.874475	0.874475	50x50	pcc		0.579029	SpatialScope	18x29	TRUE								0.390305	0.287788	50x50	pcc		0.290657	SpatialScope	50x50	TRUE
								0.945611	0.903978	50x50	pcc		0.740283	SpatialScope	18x29	TRUE								1	1	50x50	pcc		0.378679	SpatialScope	50x50	TRUE
								1	0.927815	50x50	pcc		0.685911	SpatialScope	18x29	FALSE								0.731925	0.385758	50x50	pcc		0.355931	SpatialScope	50x50	TRUE
								1	1	50x50	pcc		0.335836	SpatialScope	18x29	FALSE								0.963894	0.993813	50x50	pcc		0.423354	SpatialScope	50x50	TRUE
								1	1	50x50	pcc		0.606211	SpatialScope	18x29	TRUE								0.956985	0.999446	50x50	pcc		0.362675	SpatialScope	50x50	TRUE
								0.872872	0.898717	50x50	pcc		0.220787	SpatialScope	18x29	FALSE								0.425418	0.926799	50x50	pcc		0.350864	SpatialScope	50x50	TRUE
								1	1	50x50	pcc		0.650998	SpatialScope	18x29	TRUE								0.887244	0.887244	50x50	pcc		0.273108	SpatialScope	50x50	FALSE
								1	1	50x50	pcc		0.316831	SpatialScope	18x29	FALSE								0.887244	0.887244	50x50	pcc		0.295899	SpatialScope	50x50	TRUE
								0.903877	1	50x50	pcc		0.745723	SpatialScope	18x29	TRUE								0.973929	0.992586	50x50	pcc		0.291775	SpatialScope	50x50	FALSE
								0.945792	0.903877	50x50	pcc		0.314899	SpatialScope	18x29	FALSE								0.673052	0.998867	50x50	pcc		0.306707	SpatialScope	50x50	FALSE
								1	1	50x50	pcc		0.862773	SpatialScope	18x29	TRUE								1	1	50x50	pcc		0.230791	SpatialScope	50x50	FALSE
								0.884985	0.884985	50x50	pcc		0.668214	SpatialScope	18x29	TRUE								1	1	50x50	pcc		0.231488	SpatialScope	50x50	FALSE
								1	1	50x50	pcc		0.755603	SpatialScope	18x29	TRUE								1	1	50x50	pcc		0.255977	SpatialScope	50x50	FALSE
								1	1	50x50	pcc		0.721533	SpatialScope	18x29	TRUE								0.969197	0.980072	50x50	pcc		0.372486	SpatialScope	50x50	TRUE
								1	1	50x50	pcc		0.61771	SpatialScope	18x29	TRUE								1	1	50x50	pcc		0.404475	SpatialScope	50x50	TRUE
								1	1	50x50	pcc		0.634739	SpatialScope	18x29	TRUE								0.694162	0.835269	50x50	pcc		0.374317	SpatialScope	50x50	FALSE
								1	1	50x50	pcc		0.705627	SpatialScope	18x29	TRUE								0.790323	0.892099	50x50	pcc		0.357276	SpatialScope	50x50	FALSE
								1	1	50x50	pcc		0.823792	SpatialScope	18x29	TRUE								0.566667	-0.158114	50x50	pcc		0.402941	SpatialScope	50x50	TRUE
								0.666667	1	50x50	pcc		0.707604	SpatialScope	18x29	TRUE								1	1	50x50	pcc		0.162919	SpatialScope	50x50	FALSE
								1	1	50x50	pcc		0.38334	SpatialScope	18x29	FALSE								0.950416	0.985604	50x50	pcc		0.423049	SpatialScope	50x50	TRUE
								1	1	50x50	pcc		0.653225	SpatialScope	18x29	TRUE								1	1	50x50	pcc		0.522315	SpatialScope	50x50	TRUE
								0.9245	0.970725	50x50	pcc		0.552389	SpatialScope	18x29	TRUE								1	1	50x50	pcc		0.491724	SpatialScope	50x50	TRUE
								0.727607	0.80468	50x50	pcc		0.71376	SpatialScope	18x29	TRUE								0.767857	0.767857	50x50	pcc		0.468382	SpatialScope	50x50	FALSE
								1	1	50x50	pcc		0.485534	SpatialScope	18x29	FALSE								0.912251	0.934524	50x50	pcc		0.361352	SpatialScope	50x50	FALSE
								1	1	50x50	pcc		0.12909	SpatialScope	18x29	FALSE								0.994827	0.952572	50x50	pcc		0.531819	SpatialScope	50x50	TRUE
								0.884985	0.884985	50x50	pcc		0.369483	SpatialScope	18x29	FALSE								0.989773	0.981209	50x50	pcc		0.3294	SpatialScope	50x50	FALSE
								1	1	50x50	pcc		0.740957	SpatialScope	18x29	TRUE								0.969767	0.974481	50x50	pcc		0.302833	SpatialScope	50x50	FALSE
								0.686406	1	50x50	pcc		0.854167	SpatialScope	18x29	TRUE								0.947174	0.903513	50x50	pcc		0.47012	SpatialScope	50x50	TRUE
								0.888235	0.888235	50x50	pcc		0.705682	SpatialScope	18x29	TRUE								1	1	50x50	pcc		0.373789	SpatialScope	50x50	TRUE
								0.846154	0.772539	50x50	pcc		0.427038	SpatialScope	18x29	FALSE								0.885061	0.573341	50x50	pcc		0.4293	SpatialScope	50x50	TRUE
								1	1	50x50	pcc		0.579123	SpatialScope	18x29	TRUE								0.916035	0.943701	50x50	pcc		0.492671	SpatialScope	50x50	TRUE
								0.888235	0.880952	50x50	pcc		0.603881	SpatialScope	18x29	TRUE								-0.0648749	-0.0505051	50x50	pcc		0.475565	SpatialScope	50x50	TRUE
								0.756098	0.756098	50x50	pcc		0.255336	SpatialScope	18x29	FALSE								0.887244	0.887244	50x50	pcc		0.481938	SpatialScope	50x50	TRUE
								1	1	50x50	pcc		0.595369	SpatialScope	18x29	TRUE								-0.0468293	0.118947	50x50	pcc		0.442751	SpatialScope	50x50	TRUE
								1	1	50x50	pcc		0.642404	SpatialScope	18x29	TRUE								0.806559	1	50x50	pcc		0.550052	SpatialScope	50x50	TRUE
								1	1	50x50	pcc		0.338656	SpatialScope	18x29	FALSE								0.839372	0.878595	50x50	pcc		0.54431	SpatialScope	50x50	TRUE
								1	1	50x50	pcc		0.730227	SpatialScope	18x29	TRUE								0.731925	1	50x50	pcc		0.464132	SpatialScope	50x50	TRUE
								0.745356	0.745356	50x50	pcc		0.592753	SpatialScope	18x29	TRUE								0.731925	1	50x50	pcc		0.483053	SpatialScope	50x50	FALSE
								1	1	50x50	pcc		0.688791	SpatialScope	18x29	TRUE								0.969124	0.969124	50x50	pcc		0.359949	SpatialScope	50x50	FALSE
								-0.111111	-0.111111	50x50	pcc		0.644636	SpatialScope	18x29	TRUE								0.802394	0.477818	50x50	pcc		0.474212	SpatialScope	50x50	TRUE
								0.738549	0.318182	50x50	pcc		0.662846	SpatialScope	18x29	TRUE								0.731925	0.527046	50x50	pcc		0.32222	SpatialScope	50x50	FALSE
								0.715678	1	50x50	pcc		0.225843	SpatialScope	18x29	FALSE								0.774063	0.868755	50x50	pcc		0.447281	SpatialScope	50x50	FALSE
								0.559259	0.772727	50x50	pcc		0.264113	SpatialScope	18x29	FALSE								0.946292	1	50x50	pcc		0.40197	SpatialScope	50x50	FALSE
								1	1	50x50	pcc		0.229632	SpatialScope	18x29	FALSE								0.779762	0.969124	50x50	pcc		0.334472	SpatialScope	50x50	FALSE
								1	1	50x50	pcc		0.277968	SpatialScope	18x29	FALSE								0.885965	0.885965	50x50	pcc		0.379632	SpatialScope	50x50	TRUE
								1	1	50x50	pcc		0.713321	SpatialScope	18x29	TRUE								-0.085361	-0.271979	50x50	pcc		0.486249	SpatialScope	50x50	TRUE
								0.715678	0.715678	50x50	pcc		0.405895	SpatialScope	18x29	FALSE								0.689019	0.705785	50x50	pcc		0.474017	SpatialScope	50x50	TRUE
								1	1	50x50	pcc		0.19194	SpatialScope	18x29	FALSE								0.889831	0.705774	50x50	pcc		0.475179	SpatialScope	50x50	TRUE
								1	1	50x50	pcc		0.394138	SpatialScope	18x29	FALSE								0.737468	0.201754	50x50	pcc		0.317474	SpatialScope	50x50	TRUE
								1	1	50x50	pcc		0.289294	SpatialScope	18x29	FALSE								0.409091	1	50x50	pcc		0.354945	SpatialScope	50x50	TRUE
								1	1	50x50	pcc		0.69262	SpatialScope	18x29	TRUE								1	1	50x50	pcc		0.414035	SpatialScope	50x50	TRUE
								1	0.884985	50x50	pcc		0.512002	SpatialScope	18x29	FALSE								1	1	50x50	pcc		0.476038	SpatialScope	50x50	TRUE
								1	1	50x50	pcc		0.5471	SpatialScope	18x29	TRUE								0.969767	0.974481	50x50	pcc		0.461825	SpatialScope	50x50	TRUE
								1	1	50x50	pcc		0.535521	SpatialScope	18x29	TRUE								0.80393	1	50x50	pcc		0.416711	SpatialScope	50x50	TRUE
								1	1	50x50	pcc		0.293136	SpatialScope	18x29	FALSE								0.663719	0.996154	50x50	pcc		0.380831	SpatialScope	50x50	TRUE
								0.829156	0.829156	50x50	pcc		0.319365	SpatialScope	18x29	FALSE								0.762001	0.762001	50x50	pcc		0.33794	SpatialScope	50x50	TRUE
								1	1	50x50	pcc		0.165421	SpatialScope	18x29	FALSE								0.409091	0.409091	50x50	pcc		0.319629	SpatialScope	50x50	TRUE
								1	1	50x50	pcc		0.188919	SpatialScope	18x29	FALSE								0.420104	0.72166	50x50	pcc		0.441522	SpatialScope	50x50	TRUE
								1	1	50x50	pcc		0.330986	SpatialScope	18x29	FALSE								0.954366	1	50x50	pcc		0.52026	SpatialScope	50x50	TRUE
								1	1	50x50	pcc		0.71156	SpatialScope	18x29	TRUE								0.752773	0.862836	50x50	pcc		0.21563	SpatialScope	50x50	TRUE
								0.375	0.375	50x50	pcc		0.633275	SpatialScope	18x29	TRUE								1	1	50x50	pcc		0.400547	SpatialScope	50x50	TRUE
								0.968822	0.968822	50x50	pcc		0.706898	SpatialScope	18x29	TRUE								1	1	50x50	pcc		0.498906	SpatialScope	50x50	TRUE
								0.974052	0.980129	50x50	pcc		0.686647	SpatialScope	18x29	TRUE								1	0.409091	50x50	pcc		0.441835	SpatialScope	50x50	TRUE
								0.624695	0.618042	50x50	pcc		0.580853	SpatialScope	18x29	TRUE								1	1	50x50	pcc		0.517886	SpatialScope	50x50	TRUE
								0.522459	0.0491029	50x50	pcc		0.274602	SpatialScope	18x29	FALSE								1	0.839372	50x50	pcc		0.492567	SpatialScope	50x50	TRUE
								0.948881	0.948881	50x50	pcc		0.533048	SpatialScope	18x29	FALSE								0.65997	0.317589	50x50	pcc		0.339863	SpatialScope	50x50	TRUE
								0.874475	1	50x50	pcc		0.346512	SpatialScope	18x29	FALSE								1	1	50x50	pcc		0.468656	SpatialScope	50x50	TRUE
								1	1	50x50	pcc		0.374448	SpatialScope	18x29	FALSE								1	1	50x50	pcc		0.418263	SpatialScope	50x50	TRUE
								1	1	50x50	pcc		0.697731	SpatialScope	18x29	TRUE								1	1	50x50	pcc		0.539211	SpatialScope	50x50	TRUE
								0.715678	0.715678	50x50	pcc		0.663704	SpatialScope	18x29	TRUE								0.211667	0.177667	50x50	pcc		0.442616	SpatialScope	50x50	TRUE
								0.884985	0.884985	50x50	pcc		0.64076	SpatialScope	18x29	TRUE								0.46925	0.332385	50x50	pcc		0.505528	SpatialScope	50x50	TRUE
								1	1	50x50	pcc		0.295516	SpatialScope	18x29	FALSE								0.436942	0.780761	50x50	pcc		0.539633	SpatialScope	50x50	TRUE
								1	1	50x50	pcc		0.702318	SpatialScope	18x29	TRUE								-0.123091	-0.0833333	50x50	pcc		0.552143	SpatialScope	50x50	TRUE
								1	1	50x50	pcc		0.523315	SpatialScope	18x29	FALSE								0.896685	0.947174	50x50	pcc		0.429334	SpatialScope	50x50	TRUE
								1	1	50x50	pcc		0.655405	SpatialScope	18x29	TRUE								1	1	50x50	pcc		0.490608	SpatialScope	50x50	TRUE
								1	1	50x50	pcc		0.372273	SpatialScope	18x29	FALSE								1	1	50x50	pcc		0.444358	SpatialScope	50x50	TRUE
								0.715678	0.715678	50x50	pcc		0.384904	SpatialScope	18x29	FALSE								1	0.677003	50x50	pcc		0.507863	SpatialScope	50x50	TRUE
								1	0.772727	50x50	pcc		0.305749	SpatialScope	18x29	FALSE								1	1	50x50	pcc		0.429797	SpatialScope	50x50	TRUE
								0.945611	0.945611	50x50	pcc		0.663586	SpatialScope	18x29	TRUE								1	1	50x50	pcc		0.478473	SpatialScope	50x50	TRUE
								1	1	50x50	pcc		0.304347	SpatialScope	18x29	FALSE								1	0.887244	50x50	pcc		0.255441	SpatialScope	50x50	FALSE
								0.932007	1	50x50	pcc		0.622037	SpatialScope	18x29	TRUE								0.54386	0.878595	50x50	pcc		0.460945	SpatialScope	50x50	TRUE
								0.534522	0.166667	50x50	pcc		0.63219	SpatialScope	18x29	TRUE								0.839372	0.878595	50x50	pcc		0.482631	SpatialScope	50x50	TRUE
								0.872872	1	50x50	pcc		0.196005	SpatialScope	18x29	FALSE								0.916035	0.861233	50x50	pcc		0.410743	SpatialScope	50x50	TRUE
								0.888235	0.394771	50x50	pcc		0.792512	SpatialScope	18x29	TRUE								0.133333	0.414758	50x50	pcc		0.417707	SpatialScope	50x50	TRUE
								1	1	50x50	pcc		0.43102	SpatialScope	18x29	TRUE								-0.263995	-0.092459	50x50	pcc		0.405757	SpatialScope	50x50	TRUE
								0.338491	0.0987091	50x50	pcc		0.730703	SpatialScope	18x29	TRUE								0.263021	0.933673	50x50	pcc		0.459673	SpatialScope	50x50	TRUE
								1	1	50x50	pcc		0.796533	SpatialScope	18x29	TRUE								0.588309	0.969124	50x50	pcc		0.495897	SpatialScope	50x50	TRUE
								1	1	50x50	pcc		0.449248	SpatialScope	18x29	FALSE								-0.190314	-0.140351	50x50	pcc		0.79714	SpatialScope	50x50	TRUE
								1	1	50x50	pcc		0.527964	SpatialScope	18x29	FALSE								0.54386	0.54386	50x50	pcc		0.670559	SpatialScope	50x50	TRUE
								1	0.738549	50x50	pcc		0.771664	SpatialScope	18x29	TRUE								0.566667	0.731925	50x50	pcc		0.440257	SpatialScope	50x50	TRUE
								1	1	50x50	pcc		0.782616	SpatialScope	18x29	TRUE								1	0.767857	50x50	pcc		0.232355	SpatialScope	50x50	FALSE
								1	1	50x50	pcc		0.294581	SpatialScope	18x29	FALSE								0.447904	0.639468	50x50	pcc		0.445396	SpatialScope	50x50	TRUE
								1	1	50x50	pcc		0.740859	SpatialScope	18x29	TRUE								0.839372	0.839372	50x50	pcc		0.28141	SpatialScope	50x50	TRUE
								0.757937	0.757937	50x50	pcc		0.275732	SpatialScope	18x29	FALSE								0.790323	0.582838	50x50	pcc		0.342044	SpatialScope	50x50	TRUE
								0.884985	1	50x50	pcc		0.726591	SpatialScope	18x29	TRUE								0.315476	0.923565	50x50	pcc		0.329707	SpatialScope	50x50	FALSE
								0.756098	0.364405	50x50	pcc		0.233552	SpatialScope	18x29	FALSE								0.946292	0.946292	50x50	pcc		0.420798	SpatialScope	50x50	FALSE
								0.559259	0.559259	50x50	pcc		0.29451	SpatialScope	18x29	FALSE								0.522446	0.704963	50x50	pcc		0.202569	SpatialScope	50x50	FALSE
								0.769919	0.81325	50x50	pcc		0.403597	SpatialScope	18x29	FALSE								1	0.946877	50x50	pcc		0.29568	SpatialScope	50x50	FALSE
								0.806898	0.855653	50x50	pcc		0.781299	SpatialScope	18x29	TRUE								0.904507	0.951806	50x50	pcc		0.241938	SpatialScope	50x50	FALSE
								0.756098	0.756098	50x50	pcc		0.191895	SpatialScope	18x29	FALSE								0.845454	0.969907	50x50	pcc		0.43043	SpatialScope	50x50	TRUE
								0.884985	0.884985	50x50	pcc		0.382649	SpatialScope	18x29	FALSE								1	1	50x50	pcc		0.500283	SpatialScope	50x50	TRUE
								1	1	50x50	pcc		0.813972	SpatialScope	18x29	TRUE								0.675	0.582223	50x50	pcc		0.215453	SpatialScope	50x50	FALSE
								1	0.945611	50x50	pcc		0.725438	SpatialScope	18x29	TRUE								0.994035	0.998968	50x50	pcc		0.292544	SpatialScope	50x50	FALSE
								0.666667	0.666667	50x50	pcc		0.660776	SpatialScope	18x29	FALSE								0.991053	0.991053	50x50	pcc		0.692563	SpatialScope	50x50	TRUE
								1	0.945611	50x50	pcc		0.206204	SpatialScope	18x29	FALSE								-0.123091	-0.123091	50x50	pcc		0.39463	SpatialScope	50x50	FALSE
								1	1	50x50	pcc		0.442716	SpatialScope	18x29	FALSE								0.762001	0.762001	50x50	pcc		0.01065	SpatialScope	50x50	FALSE
								-0.111111	1	50x50	pcc		0.742831	SpatialScope	18x29	TRUE								0.09759	0.566667	50x50	pcc		0.36236	SpatialScope	50x50	TRUE
								1	1	50x50	pcc		0.429538	SpatialScope	18x29	FALSE								0.967256	0.979799	50x50	pcc		0.419538	SpatialScope	50x50	TRUE
								0.666667	0.666667	50x50	pcc		0.206938	SpatialScope	18x29	FALSE								0.985604	1	50x50	pcc		0.595608	SpatialScope	50x50	TRUE
								1	1	50x50	pcc		0.327274	SpatialScope	18x29	FALSE								1	1	50x50	pcc		0.443419	SpatialScope	50x50	TRUE
								0.52381	0.174964	50x50	pcc		0.636734	SpatialScope	18x29	TRUE								1	1	50x50	pcc		0.380084	SpatialScope	50x50	TRUE
								1	1	50x50	pcc		0.684262	SpatialScope	18x29	TRUE								1	1	50x50	pcc		0.38197	SpatialScope	50x50	TRUE
								1	1	50x50	pcc		0.367001	SpatialScope	18x29	FALSE								0.887244	0.887244	50x50	pcc		0.498149	SpatialScope	50x50	TRUE
								1	1	50x50	pcc		0.595151	SpatialScope	18x29	TRUE								0.887244	0.887244	50x50	pcc		0.407789	SpatialScope	50x50	TRUE
								1	1	50x50	pcc		0.309293	SpatialScope	18x29	FALSE								1	1	50x50	pcc		0.525657	SpatialScope	50x50	TRUE
								0.945611	0.968822	50x50	pcc		0.677417	SpatialScope	18x29	TRUE								1	1	50x50	pcc		0.566733	SpatialScope	50x50	TRUE
								1	1	50x50	pcc		0.699384	SpatialScope	18x29	TRUE								1	1	50x50	pcc		0.396485	SpatialScope	50x50	TRUE
								0.874475	0.772539	50x50	pcc		0.760067	SpatialScope	18x29	TRUE								1	1	50x50	pcc		0.44337	SpatialScope	50x50	TRUE
								1	0.884985	50x50	pcc		0.650826	SpatialScope	18x29	TRUE								0.677003	1	50x50	pcc		0.466445	SpatialScope	50x50	TRUE
								1	0.968864	50x50	pcc		0.245604	SpatialScope	18x29	FALSE								0.996522	0.996522	50x50	pcc		0.495704	SpatialScope	50x50	TRUE
								0.899735	0.932007	50x50	pcc		0.764274	SpatialScope	18x29	TRUE								1	1	50x50	pcc		0.491016	SpatialScope	50x50	TRUE
								1	0.872872	50x50	pcc		0.394549	SpatialScope	18x29	FALSE								1	1	50x50	pcc		0.360059	SpatialScope	50x50	TRUE
								1	1	50x50	pcc		0.318875	SpatialScope	18x29	FALSE								0.731925	0.303571	50x50	pcc		0.424631	SpatialScope	50x50	TRUE
								0.375	0.375	50x50	pcc		0.493092	SpatialScope	18x29	TRUE								0.677003	0.677003	50x50	pcc		0.429346	SpatialScope	50x50	TRUE
								0.666667	0.666667	50x50	pcc		0.680358	SpatialScope	18x29	TRUE								0.909722	0.934524	50x50	pcc		0.476913	SpatialScope	50x50	TRUE
								0.756098	0.756098	50x50	pcc		0.233838	SpatialScope	18x29	FALSE								0.934343	0.943701	50x50	pcc		0.527767	SpatialScope	50x50	TRUE
								1	0.666667	50x50	pcc		0.680112	SpatialScope	18x29	TRUE								0.870496	0.869757	50x50	pcc		0.302276	SpatialScope	50x50	FALSE
								0.968702	0.944787	50x50	pcc		0.430801	SpatialScope	18x29	FALSE								1	1	50x50	pcc		0.293671	SpatialScope	50x50	FALSE
								0.715678	0.715678	50x50	pcc		0.320257	SpatialScope	18x29	FALSE								0.409091	0.409091	50x50	pcc		0.557216	SpatialScope	50x50	TRUE
								0.0909091	0.738549	50x50	pcc		0.674459	SpatialScope	18x29	TRUE								0.508676	0.90354	50x50	pcc		0.569198	SpatialScope	50x50	TRUE
								1	1	50x50	pcc		0.727236	SpatialScope	18x29	TRUE								0.861702	0.585106	50x50	pcc		0.303861	SpatialScope	50x50	TRUE
								0.884985	0.884985	50x50	pcc		0.7331	SpatialScope	18x29	TRUE								0.839372	0.839372	50x50	pcc		0.480475	SpatialScope	50x50	TRUE
								1	1	50x50	pcc		0.778705	SpatialScope	18x29	TRUE								1	1	50x50	pcc		0.475372	SpatialScope	50x50	TRUE
								0.52381	0.52381	50x50	pcc		0.755281	SpatialScope	18x29	TRUE								0.228814	0.45326	50x50	pcc		0.551141	SpatialScope	50x50	TRUE
								0.756098	0.756098	50x50	pcc		0.612402	SpatialScope	18x29	TRUE								0.858696	0.781929	50x50	pcc		0.475745	SpatialScope	50x50	TRUE
								1	1	50x50	pcc		0.816565	SpatialScope	18x29	TRUE								0.892099	0.946292	50x50	pcc		0.218411	SpatialScope	50x50	FALSE
								1	1	50x50	pcc		0.268897	SpatialScope	18x29	FALSE								0.487377	1	50x50	pcc		0.273669	SpatialScope	50x50	FALSE
								0.772727	0.738549	50x50	pcc		0.363092	SpatialScope	18x29	FALSE								1	0.731925	50x50	pcc		0.180471	SpatialScope	50x50	FALSE
								1	1	50x50	pcc		0.19867	SpatialScope	18x29	FALSE								0.486834	0.790323	50x50	pcc		0.279537	SpatialScope	50x50	FALSE
								0.796333	0.960001	50x50	pcc		0.659953	SpatialScope	18x29	TRUE								1	1	50x50	pcc		0.324699	SpatialScope	50x50	FALSE
								1	1	50x50	pcc		0.407417	SpatialScope	18x29	FALSE								0.566667	0.566667	50x50	pcc		0.551788	SpatialScope	50x50	TRUE
								0.829156	0.888235	50x50	pcc		0.70414	SpatialScope	18x29	TRUE								0.835224	0.835224	50x50	pcc		0.563435	SpatialScope	50x50	TRUE
								1	1	50x50	pcc		0.235399	SpatialScope	18x29	FALSE								0.809709	0.677003	50x50	pcc		0.193755	SpatialScope	50x50	FALSE
								1	1	50x50	pcc		0.713963	SpatialScope	18x29	TRUE								0.946292	0.885965	50x50	pcc		0.600138	SpatialScope	50x50	TRUE
								0.738549	0.738549	50x50	pcc		0.280722	SpatialScope	18x29	FALSE								0.956954	0.980072	50x50	pcc		0.586581	SpatialScope	50x50	TRUE
								0.889297	0.800132	50x50	pcc		0.697673	SpatialScope	18x29	TRUE								0.273577	0.61901	50x50	pcc		0.509829	SpatialScope	50x50	TRUE
								0.960001	0.979958	50x50	pcc		0.523709	SpatialScope	18x29	FALSE								0.98978	0.98978	50x50	pcc		0.509343	SpatialScope	50x50	TRUE
								1	1	50x50	pcc		0.499297	SpatialScope	18x29	FALSE								0.580455	0.7884	50x50	pcc		0.271928	SpatialScope	50x50	FALSE
								0.715678	1	50x50	pcc		0.716635	SpatialScope	18x29	TRUE								1	1	50x50	pcc		0.499578	SpatialScope	50x50	FALSE
								1	1	50x50	pcc		0.690348	SpatialScope	18x29	TRUE								1	1	50x50	pcc		0.294008	SpatialScope	50x50	FALSE
								1	0.715678	50x50	pcc		0.713067	SpatialScope	18x29	TRUE								1	1	50x50	pcc		0.483792	SpatialScope	50x50	TRUE
								0.268293	0.268293	50x50	pcc		0.487825	SpatialScope	18x29	FALSE								0.887244	1	50x50	pcc		0.501557	SpatialScope	50x50	FALSE
								1	1	50x50	pcc		0.70198	SpatialScope	18x29	TRUE								0.970168	0.999363	50x50	pcc		0.517697	SpatialScope	50x50	TRUE
								0.375	0.666667	50x50	pcc		0.384853	SpatialScope	18x29	FALSE								0.00510204	0.00547832	50x50	pcc		0.359847	SpatialScope	50x50	FALSE
								1	1	50x50	pcc		0.649933	SpatialScope	18x29	TRUE								0.272475	0.158641	50x50	pcc		0.312852	SpatialScope	50x50	FALSE
								1	1	50x50	pcc		0.674275	SpatialScope	18x29	TRUE								0.527046	0.365148	50x50	pcc		0.502412	SpatialScope	50x50	TRUE
								1	1	50x50	pcc		0.479239	SpatialScope	18x29	TRUE								0.724428	0.789026	50x50	pcc		0.599766	SpatialScope	50x50	TRUE
								0.666667	0.666667	50x50	pcc		0.618673	SpatialScope	18x29	TRUE								1	1	50x50	pcc		0.572111	SpatialScope	50x50	TRUE
								1	1	50x50	pcc		0.646256	SpatialScope	18x29	TRUE								1	1	50x50	pcc		0.398419	SpatialScope	50x50	FALSE
								1	1	50x50	pcc		0.352007	SpatialScope	18x29	FALSE								0.566667	1	50x50	pcc		0.522996	SpatialScope	50x50	FALSE
								0.666667	0.666667	50x50	pcc		0.507951	SpatialScope	18x29	FALSE								0.892099	0.61901	50x50	pcc		0.4515	SpatialScope	50x50	FALSE
								1	1	50x50	pcc		0.459223	SpatialScope	18x29	FALSE								0.762001	0.762001	50x50	pcc		0.666336	SpatialScope	50x50	FALSE
								1	1	50x50	pcc		0.69903	SpatialScope	18x29	TRUE								0.731925	1	50x50	pcc		0.671699	SpatialScope	50x50	FALSE
								1	1	50x50	pcc		0.675529	SpatialScope	18x29	TRUE								0.946292	0.946292	50x50	pcc		0.306474	SpatialScope	50x50	TRUE
								1	1	50x50	pcc		0.662379	SpatialScope	18x29	TRUE								1	1	50x50	pcc		0.243044	SpatialScope	50x50	TRUE
								0.930149	0.945082	50x50	pcc		0.351755	SpatialScope	18x29	FALSE								1	1	50x50	pcc		0.407799	SpatialScope	50x50	TRUE
								0.738549	1	50x50	pcc		0.73156	SpatialScope	18x29	TRUE								0.677003	0.409091	50x50	pcc		0.544004	SpatialScope	50x50	TRUE
								1	1	50x50	pcc		0.692942	SpatialScope	18x29	TRUE								0.870504	0.991288	50x50	pcc		0.304579	SpatialScope	50x50	FALSE
								1	0.884985	50x50	pcc		0.686061	SpatialScope	18x29	TRUE								1	1	50x50	pcc		0.526079	SpatialScope	50x50	TRUE
								1	1	50x50	pcc		0.625275	SpatialScope	18x29	TRUE								1	1	50x50	pcc		0.418424	SpatialScope	50x50	TRUE
								0.829156	0.872872	50x50	pcc		0.348505	SpatialScope	18x29	FALSE								1	0.839372	50x50	pcc		0.429906	SpatialScope	50x50	TRUE
								0.888235	0.888235	50x50	pcc		0.544766	SpatialScope	18x29	TRUE								0.981528	0.984452	50x50	pcc		0.491497	SpatialScope	50x50	FALSE
								1	1	50x50	pcc		0.430497	SpatialScope	18x29	FALSE								1	0.887244	50x50	pcc		0.444956	SpatialScope	50x50	FALSE
								0.898717	0.945611	50x50	pcc		0.641159	SpatialScope	18x29	TRUE								0.969124	1	50x50	pcc		0.381247	SpatialScope	50x50	FALSE
								1	1	50x50	pcc		0.661259	SpatialScope	18x29	TRUE								1	1	50x50	pcc		0.244222	SpatialScope	50x50	FALSE
								0.872872	0.872872	50x50	pcc		0.644835	SpatialScope	18x29	TRUE								0.677003	-0.123091	50x50	pcc		0.269441	SpatialScope	50x50	FALSE
								1	1	50x50	pcc		0.798895	SpatialScope	18x29	TRUE								0.409091	0.0113315	50x50	pcc		0.247489	SpatialScope	50x50	FALSE
								1	1	45x45	pcc		0.671028	SpatialScope	18x29	TRUE								0.677003	0.677003	50x50	pcc		0.362227	SpatialScope	50x50	FALSE
								1	1	45x45	pcc		0.652601	SpatialScope	18x29	TRUE								0.30786	0.606061	50x50	pcc		0.260122	SpatialScope	50x50	FALSE
								0.884985	0.884985	45x45	pcc		0.72748	SpatialScope	18x29	TRUE								0.513738	0.573341	50x50	pcc		0.498041	SpatialScope	50x50	TRUE
								0.945611	0.945611	45x45	pcc		0.358278	SpatialScope	18x29	FALSE								0.689019	0.0176446	50x50	pcc		0.363366	SpatialScope	50x50	FALSE
								1	1	45x45	pcc		0.565543	SpatialScope	18x29	TRUE								0.473997	0.682461	50x50	pcc		0.366101	SpatialScope	50x50	TRUE
								1	1	45x45	pcc		0.559956	SpatialScope	18x29	TRUE								0.133333	0.133333	50x50	pcc		0.499464	SpatialScope	50x50	FALSE
								0.715678	1	45x45	pcc		0.698871	SpatialScope	18x29	TRUE								-0.106383	-0.136509	50x50	pcc		0.710582	SpatialScope	50x50	TRUE
								0.884985	0.884985	45x45	pcc		0.672171	SpatialScope	18x29	TRUE								0.887244	1	50x50	pcc		0.229137	SpatialScope	50x50	FALSE
								1	1	45x45	pcc		0.622353	SpatialScope	18x29	TRUE								0.892099	0.946292	50x50	pcc		0.283408	SpatialScope	50x50	FALSE
								1	1	45x45	pcc		0.253757	SpatialScope	18x29	FALSE								0.806559	0.946292	50x50	pcc		0.596995	SpatialScope	50x50	TRUE
								-0.111111	1	45x45	pcc		0.563666	SpatialScope	18x29	TRUE								1	1	50x50	pcc		0.239319	SpatialScope	50x50	FALSE
								1	-0.111111	45x45	pcc		0.528877	SpatialScope	18x29	TRUE								0.137755	0.969124	50x50	pcc		0.315067	SpatialScope	50x50	FALSE
								1	1	45x45	pcc		0.672377	SpatialScope	18x29	TRUE								0.0145556	-0.0789064	50x50	pcc		0.427562	SpatialScope	50x50	FALSE
								1	1	45x45	pcc		0.623298	SpatialScope	18x29	TRUE								1	0.969124	50x50	pcc		0.419118	SpatialScope	50x50	TRUE
								0.884985	0.884985	45x45	pcc		0.543196	SpatialScope	18x29	FALSE								0.767857	0.887244	50x50	pcc		0.515409	SpatialScope	50x50	TRUE
								1	1	45x45	pcc		0.687771	SpatialScope	18x29	TRUE								0.177123	0.249926	50x50	pcc		0.497816	SpatialScope	50x50	FALSE
								0.111111	0.447214	45x45	pcc		0.49444	SpatialScope	18x29	FALSE								0.934343	0.943701	50x50	pcc		0.365224	SpatialScope	50x50	FALSE
								0.715678	0.715678	45x45	pcc		0.464219	SpatialScope	18x29	FALSE								0.835224	0.980072	50x50	pcc		0.541647	SpatialScope	50x50	TRUE
								1	1	45x45	pcc		0.443996	SpatialScope	18x29	FALSE								1	1	50x50	pcc		0.597972	SpatialScope	50x50	TRUE
								-0.111111	-0.111111	45x45	pcc		0.252231	SpatialScope	18x29	FALSE								1	1	50x50	pcc		0.33501	SpatialScope	50x50	TRUE
								1	1	45x45	pcc		0.69798	SpatialScope	18x29	TRUE								1	1	50x50	pcc		0.44304	SpatialScope	50x50	TRUE
								0.772727	0.318182	45x45	pcc		0.240306	SpatialScope	18x29	FALSE								1	1	50x50	pcc		0.601719	SpatialScope	50x50	TRUE
								0.688875	0.932007	45x45	pcc		0.278873	SpatialScope	18x29	FALSE								0.887244	1	50x50	pcc		0.325698	SpatialScope	50x50	FALSE
								1	0.715678	45x45	pcc		0.254	SpatialScope	18x29	FALSE								0.953499	0.998269	50x50	pcc		0.322655	SpatialScope	50x50	FALSE
								1	1	45x45	pcc		0.687571	SpatialScope	18x29	TRUE								0.892099	0.892099	50x50	pcc		0.29183	SpatialScope	50x50	TRUE
								1	1	45x45	pcc		0.208832	SpatialScope	18x29	FALSE								0.527046	0.527046	50x50	pcc		0.286996	SpatialScope	50x50	FALSE
								0.772727	0.772727	45x45	pcc		0.722374	SpatialScope	18x29	TRUE								0.158641	0.84699	50x50	pcc		0.531183	SpatialScope	50x50	FALSE
								0.907841	0.907841	45x45	pcc		0.734766	SpatialScope	18x29	TRUE								0.710461	0.998968	50x50	pcc		0.251082	SpatialScope	50x50	TRUE
								0.829156	0.829156	45x45	pcc		0.625396	SpatialScope	18x29	TRUE								0.991947	0.998414	50x50	pcc		0.291606	SpatialScope	50x50	TRUE
								1	1	45x45	pcc		0.117648	SpatialScope	18x29	FALSE								0.839372	0.892099	50x50	pcc		0.438485	SpatialScope	50x50	TRUE
								1	1	45x45	pcc		0.635391	SpatialScope	18x29	TRUE								1	1	50x50	pcc		0.494428	SpatialScope	50x50	TRUE
								-0.111111	1	45x45	pcc		0.399601	SpatialScope	18x29	FALSE								1	1	50x50	pcc		0.273154	SpatialScope	50x50	TRUE
								0.945611	0.945611	45x45	pcc		0.258491	SpatialScope	18x29	FALSE								0.966442	0.82706	50x50	pcc		0.433425	SpatialScope	50x50	FALSE
								1	1	45x45	pcc		0.432112	SpatialScope	18x29	FALSE								0.732877	0.533031	50x50	pcc		0.337307	SpatialScope	50x50	FALSE
								0.666667	0.666667	45x45	pcc		0.704996	SpatialScope	18x29	TRUE								0.762001	0.762001	50x50	pcc		0.413871	SpatialScope	50x50	FALSE
								0.888235	0.888235	45x45	pcc		0.765618	SpatialScope	18x29	TRUE								0.767857	0.767857	50x50	pcc		0.476189	SpatialScope	50x50	TRUE
								0.559259	0.559259	45x45	pcc		0.651117	SpatialScope	18x29	TRUE								-0.0833333	1	50x50	pcc		0.458351	SpatialScope	50x50	TRUE
								0.884985	0.884985	45x45	pcc		0.26543	SpatialScope	18x29	FALSE								1	1	50x50	pcc		0.534656	SpatialScope	50x50	TRUE
								1	1	45x45	pcc		0.24882	SpatialScope	18x29	FALSE								1	0.980072	50x50	pcc		0.49202	SpatialScope	50x50	TRUE
								1	1	45x45	pcc		0.237135	SpatialScope	18x29	FALSE								0.807162	0.973999	50x50	pcc		0.232096	SpatialScope	50x50	FALSE
								1	1	45x45	pcc		0.221169	SpatialScope	18x29	FALSE								1	1	50x50	pcc		0.509648	SpatialScope	50x50	TRUE
								1	1	45x45	pcc		0.666762	SpatialScope	18x29	TRUE								1	0.409091	50x50	pcc		0.354721	SpatialScope	50x50	TRUE
								1	1	45x45	pcc		0.278125	SpatialScope	18x29	FALSE								1	1	50x50	pcc		0.47463	SpatialScope	50x50	TRUE
								1	1	45x45	pcc		0.320404	SpatialScope	18x29	FALSE								1	1	50x50	pcc		0.47907	SpatialScope	50x50	TRUE
								0.666667	0.666667	45x45	pcc		0.766195	SpatialScope	18x29	TRUE								1	1	50x50	pcc		0.447065	SpatialScope	50x50	TRUE
								0.666667	0.666667	45x45	pcc		0.128233	SpatialScope	18x29	FALSE								1	0.969197	50x50	pcc		0.457739	SpatialScope	50x50	TRUE
								-0.111111	-0.111111	45x45	pcc		0.721092	SpatialScope	18x29	TRUE								1	1	50x50	pcc		0.195882	SpatialScope	50x50	FALSE
								0.777778	0.777778	45x45	pcc		0.742973	SpatialScope	18x29	TRUE								0.435832	0.320217	50x50	pcc		0.291358	SpatialScope	50x50	FALSE
								1	0.715678	45x45	pcc		0.34325	SpatialScope	18x29	FALSE								0.321435	0.473573	50x50	pcc		0.333557	SpatialScope	50x50	TRUE
								1	1	45x45	pcc		0.488715	SpatialScope	18x29	TRUE								0.329956	0.946292	50x50	pcc		0.469912	SpatialScope	50x50	TRUE
								0.664364	0.849808	45x45	pcc		0.388427	SpatialScope	18x29	FALSE								0.817913	0.632026	50x50	pcc		0.32529	SpatialScope	50x50	TRUE
								1	1	45x45	pcc		0.578362	SpatialScope	18x29	TRUE								0.566667	0.731925	50x50	pcc		0.318435	SpatialScope	50x50	FALSE
								1	1	45x45	pcc		0.342181	SpatialScope	18x29	FALSE								0.383906	0.90354	50x50	pcc		0.47732	SpatialScope	50x50	TRUE
								0.375	0.375	45x45	pcc		0.516467	SpatialScope	18x29	TRUE								0.376712	0.376712	50x50	pcc		0.472454	SpatialScope	50x50	TRUE
								0.888235	0.559259	45x45	pcc		0.636413	SpatialScope	18x29	TRUE								1	0.892099	50x50	pcc		0.412131	SpatialScope	50x50	TRUE
								0.80468	0.80468	45x45	pcc		0.488112	SpatialScope	18x29	TRUE								0.816717	0.874354	50x50	pcc		0.408686	SpatialScope	50x50	TRUE
								1	1	45x45	pcc		0.259915	SpatialScope	18x29	FALSE								-0.0833333	-0.173764	50x50	pcc		0.615106	SpatialScope	50x50	TRUE
								0.756098	0.756098	45x45	pcc		0.297077	SpatialScope	18x29	FALSE								0.759485	0.95	50x50	pcc		0.232808	SpatialScope	50x50	FALSE
								0.666667	0.666667	45x45	pcc		0.596063	SpatialScope	18x29	TRUE								0.09759	0.527046	50x50	pcc		0.214588	SpatialScope	50x50	FALSE
								1	1	45x45	pcc		0.87262	SpatialScope	18x29	TRUE								0.946292	0.946292	50x50	pcc		0.25118	SpatialScope	50x50	FALSE
								0.888235	0.888235	45x45	pcc		0.62687	SpatialScope	18x29	TRUE								0.934343	0.916035	50x50	pcc		0.364607	SpatialScope	50x50	FALSE
								0.888235	0.888235	45x45	pcc		0.70959	SpatialScope	18x29	TRUE								0.212121	-0.177667	50x50	pcc		0.299602	SpatialScope	50x50	FALSE
								1	1	45x45	pcc		0.390056	SpatialScope	18x29	FALSE								0.839372	0.839372	50x50	pcc		0.433715	SpatialScope	50x50	TRUE
								1	1	45x45	pcc		0.64502	SpatialScope	18x29	TRUE								0.960123	0.954066	50x50	pcc		0.918787	SpatialScope	50x50	TRUE
								0.945611	0.945611	45x45	pcc		0.625835	SpatialScope	18x29	TRUE								0.338743	0.114691	50x50	pcc		0.502709	SpatialScope	50x50	TRUE
								1	1	45x45	pcc		0.62125	SpatialScope	18x29	TRUE								0.370091	0.813189	50x50	pcc		0.3158	SpatialScope	50x50	FALSE
								0.874475	0.874475	45x45	pcc		0.672416	SpatialScope	18x29	TRUE								0.817913	1	50x50	pcc		0.403374	SpatialScope	50x50	TRUE
								0.888235	0.888235	45x45	pcc		0.385361	SpatialScope	18x29	TRUE								0.409091	0.409091	50x50	pcc		0.4178	SpatialScope	50x50	TRUE
								1	1	45x45	pcc		0.457871	SpatialScope	18x29	FALSE								1	1	50x50	pcc		0.424719	SpatialScope	50x50	TRUE
								1	1	45x45	pcc		0.485999	SpatialScope	18x29	FALSE								1	1	50x50	pcc		0.389301	SpatialScope	50x50	TRUE
								0.772727	0.772727	45x45	pcc		0.270137	SpatialScope	18x29	FALSE								0.767857	0.767857	50x50	pcc		0.400463	SpatialScope	50x50	TRUE
								0.772727	0.772727	45x45	pcc		0.678887	SpatialScope	18x29	TRUE								0.929675	0.954066	50x50	pcc		0.472193	SpatialScope	50x50	TRUE
								0.945611	0.945611	45x45	pcc		0.60098	SpatialScope	18x29	TRUE								0.97717	1	50x50	pcc		0.410347	SpatialScope	50x50	TRUE
								0.796333	0.711538	45x45	pcc		0.666533	SpatialScope	18x29	TRUE								-0.105288	-0.0796559	50x50	pcc		0.434091	SpatialScope	50x50	TRUE
								0.872872	0.872872	45x45	pcc		0.573983	SpatialScope	18x29	TRUE								0.698647	0.911215	50x50	pcc		0.419968	SpatialScope	50x50	TRUE
								1	1	45x45	pcc		0.670587	SpatialScope	18x29	TRUE								0.858696	0.632026	50x50	pcc		0.483801	SpatialScope	50x50	TRUE
								0.738549	1	45x45	pcc		0.512046	SpatialScope	18x29	FALSE								0.90263	0.997446	50x50	pcc		0.494228	SpatialScope	50x50	TRUE
								0.715678	0.715678	45x45	pcc		0.643502	SpatialScope	18x29	TRUE								1	0.997446	50x50	pcc		0.425762	SpatialScope	50x50	TRUE
								1	1	45x45	pcc		0.267582	SpatialScope	18x29	FALSE								0.887244	1	50x50	pcc		0.442916	SpatialScope	50x50	TRUE
								1	1	45x45	pcc		0.180548	SpatialScope	18x29	FALSE								1	1	50x50	pcc		0.451603	SpatialScope	50x50	TRUE
								0.375	0.375	45x45	pcc		0.559387	SpatialScope	18x29	TRUE								1	1	50x50	pcc		0.320388	SpatialScope	50x50	TRUE
								0.43082	0.43082	45x45	pcc		0.26007	SpatialScope	18x29	FALSE								0.527046	1	50x50	pcc		0.311192	SpatialScope	50x50	TRUE
								1	1	45x45	pcc		0.211936	SpatialScope	18x29	FALSE								1	0.731925	50x50	pcc		0.387119	SpatialScope	50x50	FALSE
								1	0.874475	45x45	pcc		0.25712	SpatialScope	18x29	FALSE								0.82794	0.94613	50x50	pcc		0.582592	SpatialScope	50x50	TRUE
								0.375	0.375	45x45	pcc		0.651707	SpatialScope	18x29	TRUE								1	1	50x50	pcc		0.261709	SpatialScope	50x50	FALSE
								1	1	45x45	pcc		0.752106	SpatialScope	18x29	TRUE								1	1	50x50	pcc		0.511035	SpatialScope	50x50	TRUE
								0.715678	1	45x45	pcc		0.302926	SpatialScope	18x29	FALSE								1	1	50x50	pcc		0.427219	SpatialScope	50x50	TRUE
								0.509175	0.509175	45x45	pcc		0.795734	SpatialScope	18x29	TRUE								1	1	50x50	pcc		0.37239	SpatialScope	50x50	FALSE
								0.277831	0.604691	45x45	pcc		0.284937	SpatialScope	18x29	FALSE								0.887244	1	50x50	pcc		0.239395	SpatialScope	50x50	FALSE
								0.945611	0.854687	45x45	pcc		0.323067	SpatialScope	18x29	FALSE								0.902839	0.997173	50x50	pcc		0.330268	SpatialScope	50x50	FALSE
								1	1	45x45	pcc		0.540942	SpatialScope	18x29	FALSE								0.731925	0.767857	50x50	pcc		0.516803	SpatialScope	50x50	FALSE
								1	1	45x45	pcc		0.713058	SpatialScope	18x29	TRUE								1	1	50x50	pcc		0.315511	SpatialScope	50x50	FALSE
								1	1	45x45	pcc		0.664657	SpatialScope	18x29	TRUE								1	1	50x50	pcc		0.597171	SpatialScope	50x50	TRUE
								0.884985	0.884985	45x45	pcc		0.565362	SpatialScope	18x29	TRUE								0.956296	0.881147	50x50	pcc		0.387755	SpatialScope	50x50	FALSE
								1	1	45x45	pcc		0.602983	SpatialScope	18x29	TRUE								1	1	50x50	pcc		0.371621	SpatialScope	50x50	FALSE
								1	1	45x45	pcc		0.51873	SpatialScope	18x29	FALSE								0.980072	0.980072	50x50	pcc		0.401336	SpatialScope	50x50	TRUE
								1	1	45x45	pcc		0.594683	SpatialScope	18x29	FALSE								1	0.731925	50x50	pcc		0.452329	SpatialScope	50x50	TRUE
								0.872872	0.872872	45x45	pcc		0.74478	SpatialScope	18x29	TRUE								0.731925	1	50x50	pcc		0.431478	SpatialScope	50x50	TRUE
								1	1	45x45	pcc		0.565039	SpatialScope	18x29	TRUE								0.513327	0.781929	50x50	pcc		0.504741	SpatialScope	50x50	TRUE
								0.666667	1	45x45	pcc		0.765554	SpatialScope	18x29	TRUE								1	1	50x50	pcc		0.485057	SpatialScope	50x50	TRUE
								1	1	45x45	pcc		0.301109	SpatialScope	18x29	FALSE								1	1	50x50	pcc		0.454775	SpatialScope	50x50	TRUE
								0.979872	0.979872	45x45	pcc		0.351839	SpatialScope	18x29	FALSE								1	1	50x50	pcc		0.502799	SpatialScope	50x50	TRUE
								0.931552	0.796333	45x45	pcc		0.398801	SpatialScope	18x29	FALSE								1	0.582838	50x50	pcc		0.339199	SpatialScope	50x50	TRUE
								0.829156	0.770833	45x45	pcc		0.478796	SpatialScope	18x29	FALSE								0.410305	0.934524	50x50	pcc		0.513684	SpatialScope	50x50	FALSE
								1	0.872872	45x45	pcc		0.705641	SpatialScope	18x29	TRUE								0.889831	0.946877	50x50	pcc		0.54018	SpatialScope	50x50	TRUE
								1	1	45x45	pcc		0.25888	SpatialScope	18x29	FALSE								0.562069	0.562069	50x50	pcc		0.514805	SpatialScope	50x50	TRUE
								1	1	45x45	pcc		0.680813	SpatialScope	18x29	TRUE								0.29105	0.249926	50x50	pcc		0.492259	SpatialScope	50x50	TRUE
								0.874475	1	45x45	pcc		0.711508	SpatialScope	18x29	TRUE								0.861395	0.861395	50x50	pcc		0.345224	SpatialScope	50x50	TRUE
								0.884985	0.884985	45x45	pcc		0.702587	SpatialScope	18x29	TRUE								0.272819	0.290351	50x50	pcc		0.560105	SpatialScope	50x50	TRUE
								1	1	45x45	pcc		0.601768	SpatialScope	18x29	TRUE								-0.181818	0.409091	50x50	pcc		0.438966	SpatialScope	50x50	TRUE
								0.884985	0.884985	45x45	pcc		0.643999	SpatialScope	18x29	TRUE								0.609824	0.969197	50x50	pcc		0.441894	SpatialScope	50x50	TRUE
								0.375	0.375	45x45	pcc		0.679163	SpatialScope	18x29	TRUE								0.814558	0.953007	50x50	pcc		0.192515	SpatialScope	50x50	FALSE
								1	1	45x45	pcc		0.400912	SpatialScope	18x29	FALSE								0.677003	0.677003	50x50	pcc		0.438878	SpatialScope	50x50	TRUE
								0.756098	0.268293	45x45	pcc		0.6959	SpatialScope	18x29	TRUE								0.441149	0.943701	50x50	pcc		0.489953	SpatialScope	50x50	TRUE
								1	1	45x45	pcc		0.752288	SpatialScope	18x29	TRUE								0.845263	0.900885	50x50	pcc		0.539395	SpatialScope	50x50	TRUE
								0.73994	0.688033	45x45	pcc		0.700955	SpatialScope	18x29	TRUE								0.802394	0.858705	50x50	pcc		0.485177	SpatialScope	50x50	TRUE
								1	1	45x45	pcc		0.633748	SpatialScope	18x29	TRUE								0.865928	0.874602	50x50	pcc		0.330641	SpatialScope	50x50	TRUE
								1	1	45x45	pcc		0.350342	SpatialScope	18x29	FALSE								-0.0833333	-0.0833333	50x50	pcc		0.452782	SpatialScope	50x50	TRUE
								1	1	45x45	pcc		0.135682	SpatialScope	18x29	FALSE								1	1	50x50	pcc		0.473948	SpatialScope	50x50	TRUE
								1	1	45x45	pcc		0.443875	SpatialScope	18x29	FALSE								1	1	50x50	pcc		0.500032	SpatialScope	50x50	TRUE
								1	1	45x45	pcc		0.677567	SpatialScope	18x29	TRUE								1	1	50x50	pcc		0.433836	SpatialScope	50x50	TRUE
								1	1	45x45	pcc		0.699031	SpatialScope	18x29	TRUE								0.887244	0.887244	50x50	pcc		0.484811	SpatialScope	50x50	TRUE
								0.666667	1	45x45	pcc		0.74695	SpatialScope	18x29	TRUE								0.622215	0.996829	50x50	pcc		0.398322	SpatialScope	50x50	TRUE
								1	1	45x45	pcc		0.674091	SpatialScope	18x29	TRUE								0.790323	0.428207	50x50	pcc		0.443753	SpatialScope	50x50	TRUE
								1	1	45x45	pcc		0.570888	SpatialScope	18x29	TRUE								0.873245	0.92416	50x50	pcc		0.448709	SpatialScope	50x50	TRUE
								1	1	45x45	pcc		0.720369	SpatialScope	18x29	TRUE								0.211667	0.211667	50x50	pcc		0.474938	SpatialScope	50x50	TRUE
								1	1	45x45	pcc		0.621236	SpatialScope	18x29	TRUE								0.933466	0.933564	50x50	pcc		0.397352	SpatialScope	50x50	TRUE
								1	1	45x45	pcc		0.466543	SpatialScope	18x29	FALSE								0.925917	1	50x50	pcc		0.374498	SpatialScope	50x50	TRUE
								1	0.889297	45x45	pcc		0.615291	SpatialScope	18x29	TRUE								0.977663	0.989773	50x50	pcc		0.488631	SpatialScope	50x50	TRUE
								0.756098	0.756098	45x45	pcc		0.480568	SpatialScope	18x29	FALSE								1	1	50x50	pcc		0.412989	SpatialScope	50x50	TRUE
								0.46225	0.874475	45x45	pcc		0.585425	SpatialScope	18x29	TRUE								1	1	50x50	pcc		0.416086	SpatialScope	50x50	TRUE
								0.932007	1	45x45	pcc		0.403066	SpatialScope	18x29	FALSE								0.808887	0.969124	50x50	pcc		0.462694	SpatialScope	50x50	TRUE
								1	0.945792	45x45	pcc		0.501602	SpatialScope	18x29	FALSE								0.790323	0.486834	50x50	pcc		0.396504	SpatialScope	50x50	TRUE
								0.756098	0.884985	45x45	pcc		0.427449	SpatialScope	18x29	FALSE								1	0.882984	50x50	pcc		0.411174	SpatialScope	50x50	FALSE
								0.829156	0.888235	45x45	pcc		0.528998	SpatialScope	18x29	TRUE								1	1	50x50	pcc		0.437724	SpatialScope	50x50	TRUE
								0.930556	0.968822	45x45	pcc		0.403134	SpatialScope	18x29	FALSE								1	1	50x50	pcc		0.436454	SpatialScope	50x50	TRUE
								1	1	45x45	pcc		0.413359	SpatialScope	18x29	FALSE								1	1	50x50	pcc		0.388978	SpatialScope	50x50	TRUE
								1	1	45x45	pcc		0.420513	SpatialScope	18x29	FALSE								1	1	50x50	pcc		0.483252	SpatialScope	50x50	TRUE
								0.945792	0.945792	45x45	pcc		0.13761	SpatialScope	18x29	FALSE								1	1	50x50	pcc		0.465486	SpatialScope	50x50	TRUE
								1	0.738549	45x45	pcc		0.552858	SpatialScope	18x29	TRUE								1	1	50x50	pcc		0.478301	SpatialScope	50x50	TRUE
								1	1	45x45	pcc		0.75728	SpatialScope	18x29	TRUE								0.0171821	0.981209	50x50	pcc		0.813983	SpatialScope	50x50	TRUE
								0.688033	0.769919	45x45	pcc		0.622875	SpatialScope	18x29	TRUE								1	1	50x50	pcc		0.460531	SpatialScope	50x50	TRUE
								0.666667	0.375	45x45	pcc		0.656238	SpatialScope	18x29	TRUE								0.762001	0.762001	50x50	pcc		0.855269	SpatialScope	50x50	TRUE
								1	1	45x45	pcc		0.618507	SpatialScope	18x29	TRUE								0.969197	0.943701	50x50	pcc		0.483512	SpatialScope	50x50	TRUE
								1	1	45x45	pcc		0.210927	SpatialScope	18x29	FALSE								1	0.806559	50x50	pcc		0.519243	SpatialScope	50x50	FALSE
								0.375	0.375	45x45	pcc		0.306007	SpatialScope	18x29	FALSE								1	0.806559	50x50	pcc		0.399421	SpatialScope	50x50	FALSE
								0.565916	0.565916	45x45	pcc		0.303899	SpatialScope	18x29	FALSE								0.84699	0.677003	50x50	pcc		0.408293	SpatialScope	50x50	FALSE
								0.738549	0.738549	45x45	pcc		0.265725	SpatialScope	18x29	FALSE								1	1	50x50	pcc		0.351489	SpatialScope	50x50	FALSE
								1	1	45x45	pcc		0.306396	SpatialScope	18x29	FALSE								0.409091	0.409091	50x50	pcc		0.00131352	SpatialScope	50x50	FALSE
								0.756098	0.884985	45x45	pcc		0.668431	SpatialScope	18x29	TRUE								0.677003	0.677003	50x50	pcc		0.324103	SpatialScope	50x50	TRUE
								0.756098	0.756098	45x45	pcc		0.695428	SpatialScope	18x29	TRUE								1	1	50x50	pcc		0.436165	SpatialScope	50x50	TRUE
								0.83205	0.889297	45x45	pcc		0.226426	SpatialScope	18x29	FALSE								0.409091	0.409091	50x50	pcc		0.267317	SpatialScope	50x50	FALSE
								1	0.903978	45x45	pcc		0.443563	SpatialScope	18x29	FALSE								0.527046	1	50x50	pcc		0.467673	SpatialScope	50x50	TRUE
								0.880952	0.945611	45x45	pcc		0.313149	SpatialScope	18x29	FALSE								0.811217	0.811217	50x50	pcc		0.296659	SpatialScope	50x50	FALSE
								1	1	45x45	pcc		0.398477	SpatialScope	18x29	FALSE								0.45326	0.946877	50x50	pcc		0.381566	SpatialScope	50x50	TRUE
								0.666667	1	45x45	pcc		0.342703	SpatialScope	18x29	FALSE								1	1	50x50	pcc		0.158564	SpatialScope	50x50	FALSE
								1	1	45x45	pcc		0.277396	SpatialScope	18x29	FALSE								0.513327	0.677003	50x50	pcc		0.527061	SpatialScope	50x50	FALSE
								1	1	45x45	pcc		0.289354	SpatialScope	18x29	FALSE								0.7884	0.7884	50x50	pcc		0.897611	SpatialScope	50x50	TRUE
								1	1	45x45	pcc		0.721768	SpatialScope	18x29	TRUE								0.409091	1	50x50	pcc		0.294722	SpatialScope	50x50	FALSE
								1	0.745356	45x45	pcc		0.205954	SpatialScope	18x29	FALSE								0.858705	0.7884	50x50	pcc		0.551237	SpatialScope	50x50	TRUE
								0.872872	0.52381	45x45	pcc		0.66768	SpatialScope	18x29	TRUE								0.303571	0.887244	50x50	pcc		0.486824	SpatialScope	50x50	TRUE
								0.884985	0.884985	45x45	pcc		0.545248	SpatialScope	18x29	TRUE								0.934343	0.969197	50x50	pcc		0.416193	SpatialScope	50x50	FALSE
								1	1	45x45	pcc		0.386855	SpatialScope	18x29	FALSE								0.861395	0.969124	50x50	pcc		0.330076	SpatialScope	50x50	FALSE
								1	1	45x45	pcc		0.250046	SpatialScope	18x29	FALSE								0.90589	0.969907	50x50	pcc		0.258396	SpatialScope	50x50	FALSE
								0.791667	0.968822	45x45	pcc		0.310804	SpatialScope	18x29	FALSE								0.869757	0.96	50x50	pcc		0.304205	SpatialScope	50x50	FALSE
								1	0.884985	45x45	pcc		0.338994	SpatialScope	18x29	FALSE								1	1	50x50	pcc		0.170006	SpatialScope	50x50	FALSE
								0.974052	0.911322	45x45	pcc		0.262997	SpatialScope	18x29	FALSE								0.0145556	0.0145556	50x50	pcc		0.463812	SpatialScope	50x50	TRUE
								0.876828	0.762862	45x45	pcc		0.606033	SpatialScope	18x29	TRUE								1	1	50x50	pcc		0.469012	SpatialScope	50x50	TRUE
								0.888235	0.888235	45x45	pcc		0.609905	SpatialScope	18x29	TRUE								1	1	50x50	pcc		0.507837	SpatialScope	50x50	TRUE
								1	1	45x45	pcc		0.389303	SpatialScope	18x29	FALSE								0.996228	0.998269	50x50	pcc		0.520015	SpatialScope	50x50	TRUE
								1	1	45x45	pcc		0.189382	SpatialScope	18x29	FALSE								0.409091	0.677003	50x50	pcc		0.354344	SpatialScope	50x50	TRUE
								1	1	45x45	pcc		0.147011	SpatialScope	18x29	FALSE								0.694588	0.694588	50x50	pcc		0.44576	SpatialScope	50x50	FALSE
								1	0.829156	45x45	pcc		0.728142	SpatialScope	18x29	TRUE								0.710168	0.910959	50x50	pcc		0.590259	SpatialScope	50x50	TRUE
								1	1	45x45	pcc		0.658204	SpatialScope	18x29	TRUE								0.994989	0.994989	50x50	pcc		0.393975	SpatialScope	50x50	TRUE
								0.84375	1	45x45	pcc		0.52347	SpatialScope	18x29	TRUE								0.977063	0.999262	50x50	pcc		0.469328	SpatialScope	50x50	FALSE
								1	1	45x45	pcc		0.518244	SpatialScope	18x29	FALSE								0.986111	0.986111	50x50	pcc		0.458862	SpatialScope	50x50	TRUE
								0.83205	0.620174	45x45	pcc		0.770421	SpatialScope	18x29	TRUE								1	1	50x50	pcc		0.419747	SpatialScope	50x50	TRUE
								1	1	45x45	pcc		0.763456	SpatialScope	18x29	TRUE								1	1	50x50	pcc		0.597021	SpatialScope	50x50	TRUE
								0.715678	0.715678	45x45	pcc		0.623755	SpatialScope	18x29	TRUE								0.409091	0.409091	50x50	pcc		0.676172	SpatialScope	50x50	TRUE
								1	1	45x45	pcc		0.686176	SpatialScope	18x29	TRUE								1	1	50x50	pcc		0.681014	SpatialScope	50x50	TRUE
								1	1	45x45	pcc		0.616399	SpatialScope	18x29	TRUE								1	1	50x50	pcc		0.168364	SpatialScope	50x50	FALSE
								1	0.715678	45x45	pcc		0.581297	SpatialScope	18x29	TRUE								1	1	50x50	pcc		0.196903	SpatialScope	50x50	FALSE
								1	1	45x45	pcc		0.655148	SpatialScope	18x29	TRUE								1	1	50x50	pcc		0.5013	SpatialScope	50x50	TRUE
								0.375	0.375	45x45	pcc		0.537405	SpatialScope	18x29	TRUE								1	1	50x50	pcc		0.223294	SpatialScope	50x50	FALSE
								1	1	45x45	pcc		0.477343	SpatialScope	18x29	TRUE								1	1	50x50	pcc		0.399804	SpatialScope	50x50	TRUE
								0.968864	0.968864	45x45	pcc		0.543902	SpatialScope	18x29	TRUE								1	1	50x50	pcc		0.533768	SpatialScope	50x50	TRUE
								0.945792	0.945792	45x45	pcc		0.789779	SpatialScope	18x29	TRUE								0.643836	0.840164	50x50	pcc		0.41712	SpatialScope	50x50	TRUE
								0.888235	0.888235	45x45	pcc		0.79468	SpatialScope	18x29	TRUE								0.970963	0.978703	50x50	pcc		0.47185	SpatialScope	50x50	TRUE
								0.756098	0.756098	45x45	pcc		0.676642	SpatialScope	18x29	TRUE								1	1	50x50	pcc		0.442924	SpatialScope	50x50	TRUE
								1	1	45x45	pcc		0.694806	SpatialScope	18x29	TRUE								0.486834	0.359025	50x50	pcc		0.465599	SpatialScope	50x50	TRUE
								0.888235	0.888235	45x45	pcc		0.742472	SpatialScope	18x29	TRUE								0.969197	1	50x50	pcc		0.392993	SpatialScope	50x50	TRUE
								1	1	45x45	pcc		0.696793	SpatialScope	18x29	TRUE								1	1	50x50	pcc		0.238091	SpatialScope	50x50	TRUE
								0.872872	1	45x45	pcc		0.380698	SpatialScope	18x29	FALSE								1	1	50x50	pcc		0.484988	SpatialScope	50x50	TRUE
								1	0.715678	45x45	pcc		0.74167	SpatialScope	18x29	TRUE								0.882883	0.921863	50x50	pcc		0.509876	SpatialScope	50x50	TRUE
								1	1	45x45	pcc		0.674561	SpatialScope	18x29	TRUE								1	1	50x50	pcc		0.451879	SpatialScope	50x50	TRUE
								0.944444	0.944444	45x45	pcc		0.500241	SpatialScope	18x29	FALSE								0.133333	0.09759	50x50	pcc		0.370783	SpatialScope	50x50	FALSE
								1	1	45x45	pcc		0.306582	SpatialScope	18x29	FALSE								0.685119	0.969124	50x50	pcc		0.268204	SpatialScope	50x50	TRUE
								1	1	45x45	pcc		0.519457	SpatialScope	18x29	TRUE								0.737468	0.582838	50x50	pcc		0.461791	SpatialScope	50x50	TRUE
								1	0.945792	45x45	pcc		0.314314	SpatialScope	18x29	FALSE								0.147548	0.113489	50x50	pcc		0.330954	SpatialScope	50x50	FALSE
								0.945792	1	45x45	pcc		0.242577	SpatialScope	18x29	FALSE								0.0113315	0.158641	50x50	pcc		0.233653	SpatialScope	50x50	FALSE
								1	1	45x45	pcc		0.747787	SpatialScope	18x29	TRUE								0.934343	0.943701	50x50	pcc		0.226157	SpatialScope	50x50	FALSE
								1	1	45x45	pcc		0.265293	SpatialScope	18x29	FALSE								0.580645	0.582838	50x50	pcc		0.342332	SpatialScope	50x50	FALSE
								1	1	45x45	pcc		0.632746	SpatialScope	18x29	TRUE								0.808382	0.947174	50x50	pcc		0.322695	SpatialScope	50x50	TRUE
								1	1	45x45	pcc		0.328196	SpatialScope	18x29	FALSE								0.858705	0.732877	50x50	pcc		0.417802	SpatialScope	50x50	TRUE
								0.83205	0.83205	45x45	pcc		0.313827	SpatialScope	18x29	FALSE								-0.0635001	0.433013	50x50	pcc		0.451538	SpatialScope	50x50	FALSE
								0.715678	0.715678	45x45	pcc		0.226183	SpatialScope	18x29	FALSE								0.705774	0.946877	50x50	pcc		0.253928	SpatialScope	50x50	FALSE
								1	1	45x45	pcc		0.666099	SpatialScope	18x29	TRUE								0.946292	0.946292	50x50	pcc		0.375103	SpatialScope	50x50	FALSE
								1	1	45x45	pcc		0.614289	SpatialScope	18x29	TRUE								0.819122	0.944081	50x50	pcc		0.610426	SpatialScope	50x50	TRUE
								0.634745	0.979958	45x45	pcc		0.448794	SpatialScope	18x29	FALSE								0.362727	0.70014	50x50	pcc		0.41191	SpatialScope	50x50	TRUE
								1	1	45x45	pcc		0.67814	SpatialScope	18x29	TRUE								0.785987	0.90589	50x50	pcc		0.45601	SpatialScope	50x50	TRUE
								1	1	45x45	pcc		0.320072	SpatialScope	18x29	FALSE								0.677003	1	50x50	pcc		0.249155	SpatialScope	50x50	TRUE
								0.829156	0.888235	45x45	pcc		0.268422	SpatialScope	18x29	FALSE								0.975399	0.963744	50x50	pcc		0.284591	SpatialScope	50x50	FALSE
								1	1	45x45	pcc		0.487175	SpatialScope	18x29	FALSE								0.0113315	-0.177667	50x50	pcc		0.561377	SpatialScope	50x50	TRUE
								1	1	45x45	pcc		0.149276	SpatialScope	18x29	FALSE								0.839372	0.839372	50x50	pcc		0.46355	SpatialScope	50x50	FALSE
								1	1	45x45	pcc		0.264188	SpatialScope	18x29	FALSE								0.580645	0.892099	50x50	pcc		0.47313	SpatialScope	50x50	TRUE
								0.666667	1	45x45	pcc		0.700025	SpatialScope	18x29	TRUE								1	1	50x50	pcc		0.180471	SpatialScope	50x50	FALSE
								0.83205	0.800132	45x45	pcc		0.667514	SpatialScope	18x29	TRUE								0.755984	0.995922	50x50	pcc		0.173927	SpatialScope	50x50	FALSE
								0.899735	1	45x45	pcc		0.475568	SpatialScope	18x29	FALSE								0.54386	0.54386	50x50	pcc		0.21422	SpatialScope	50x50	FALSE
								0.872872	0.872872	45x45	pcc		0.654067	SpatialScope	18x29	TRUE								0.747878	0.746203	50x50	pcc		0.315949	SpatialScope	50x50	FALSE
								1	0.756098	45x45	pcc		0.650566	SpatialScope	18x29	TRUE								0.588309	0.781929	50x50	pcc		0.568167	SpatialScope	50x50	TRUE
								1	1	45x45	pcc		0.665332	SpatialScope	18x29	TRUE								0.29105	0.70014	50x50	pcc		0.449253	SpatialScope	50x50	FALSE
								1	1	45x45	pcc		0.507528	SpatialScope	18x29	FALSE								0.98978	1	50x50	pcc		0.357631	SpatialScope	50x50	FALSE
								0.666667	0.666667	45x45	pcc		0.266692	SpatialScope	18x29	FALSE								0.889831	0.861395	50x50	pcc		0.464239	SpatialScope	50x50	FALSE
								1	1	45x45	pcc		0.419601	SpatialScope	18x29	FALSE								1	1	50x50	pcc		0.433154	SpatialScope	50x50	FALSE
								1	1	45x45	pcc		0.230317	SpatialScope	18x29	FALSE								1	1	50x50	pcc		0.412236	SpatialScope	50x50	FALSE
								1	0.756098	45x45	pcc		0.286303	SpatialScope	18x29	FALSE								1	1	50x50	pcc		0.29468	SpatialScope	50x50	FALSE
								0.829156	0.888235	45x45	pcc		0.490336	SpatialScope	18x29	TRUE								0.409091	0.409091	50x50	pcc		0.214289	SpatialScope	50x50	FALSE
								0.945792	0.945792	45x45	pcc		0.544655	SpatialScope	18x29	TRUE								1	1	50x50	pcc		0.512667	SpatialScope	50x50	TRUE
								1	1	45x45	pcc		0.582921	SpatialScope	18x29	TRUE								0.892099	0.892099	50x50	pcc		0.314517	SpatialScope	50x50	FALSE
								0.745356	0.64715	45x45	pcc		0.395459	SpatialScope	18x29	FALSE								1	1	50x50	pcc		0.305552	SpatialScope	50x50	FALSE
								0.899735	0.945792	45x45	pcc		0.696159	SpatialScope	18x29	TRUE								1	1	50x50	pcc		0.432006	SpatialScope	50x50	FALSE
								1	1	45x45	pcc		0.333197	SpatialScope	18x29	FALSE								1	0.677003	50x50	pcc		0.404221	SpatialScope	50x50	TRUE
								1	1	45x45	pcc		0.593869	SpatialScope	18x29	TRUE								1	1	50x50	pcc		0.262019	SpatialScope	50x50	TRUE
								1	1	45x45	pcc		0.673277	SpatialScope	18x29	TRUE								0.228814	0.90354	50x50	pcc		0.521177	SpatialScope	50x50	TRUE
								1	1	45x45	pcc		0.623543	SpatialScope	18x29	TRUE								0.992395	1	50x50	pcc		0.338336	SpatialScope	50x50	TRUE
								0.43082	0.43082	45x45	pcc		0.224212	SpatialScope	18x29	FALSE								0.409091	0.409091	50x50	pcc		0.298523	SpatialScope	50x50	FALSE
								0.772727	1	45x45	pcc		0.516902	SpatialScope	18x29	FALSE								1	1	50x50	pcc		0.427301	SpatialScope	50x50	TRUE
								0.884985	1	45x45	pcc		0.616459	SpatialScope	18x29	TRUE								1	1	50x50	pcc		0.368528	SpatialScope	50x50	FALSE
								0.81325	1	45x45	pcc		0.423133	SpatialScope	18x29	FALSE								0.765903	0.765903	50x50	pcc		0.471245	SpatialScope	50x50	TRUE
								0.318182	0.772727	45x45	pcc		0.495028	SpatialScope	18x29	FALSE								0.892099	0.892099	50x50	pcc		0.374561	SpatialScope	50x50	FALSE
								1	1	45x45	pcc		0.283731	SpatialScope	18x29	FALSE								0.525328	0.42152	50x50	pcc		0.37139	SpatialScope	50x50	FALSE
								0.756098	0.756098	45x45	pcc		0.322254	SpatialScope	18x29	FALSE								0.674327	0.321435	50x50	pcc		0.526461	SpatialScope	50x50	FALSE
								1	1	45x45	pcc		0.661272	SpatialScope	18x29	TRUE								0.594053	0.546742	50x50	pcc		0.25046	SpatialScope	50x50	FALSE
								1	1	45x45	pcc		0.573705	SpatialScope	18x29	TRUE								-0.105507	-0.0789064	50x50	pcc		0.29183	SpatialScope	50x50	FALSE
								0.268293	0.268293	45x45	pcc		0.294011	SpatialScope	18x29	FALSE								0.341981	0.954066	50x50	pcc		0.376467	SpatialScope	50x50	FALSE
								0.829156	1	45x45	pcc		0.691593	SpatialScope	18x29	TRUE								0.273577	0.946292	50x50	pcc		0.49626	SpatialScope	50x50	TRUE
								0.945611	0.945611	45x45	pcc		0.763482	SpatialScope	18x29	TRUE								0.232246	0.232246	50x50	pcc		0.452308	SpatialScope	50x50	FALSE
								1	0.738549	45x45	pcc		0.761257	SpatialScope	18x29	TRUE								1	1	50x50	pcc		0.340059	SpatialScope	50x50	FALSE
								0.772539	0.772539	45x45	pcc		0.491455	SpatialScope	18x29	FALSE								0.491094	0.874602	50x50	pcc		0.39947	SpatialScope	50x50	TRUE
								1	1	45x45	pcc		0.313472	SpatialScope	18x29	FALSE								0.633445	0.705774	50x50	pcc		0.469302	SpatialScope	50x50	TRUE
								1	1	45x45	pcc		0.463104	SpatialScope	18x29	FALSE								0.30595	0.134367	50x50	pcc		0.433977	SpatialScope	50x50	FALSE
								1	1	45x45	pcc		0.154355	SpatialScope	18x29	FALSE								0.527046	0.887244	50x50	pcc		0.337372	SpatialScope	50x50	FALSE
								0.745356	0.415227	45x45	pcc		0.236398	SpatialScope	18x29	FALSE								0.84699	0.677003	50x50	pcc		0.581967	SpatialScope	50x50	TRUE
								1	0.945611	45x45	pcc		0.526775	SpatialScope	18x29	FALSE								0.600569	0.410305	50x50	pcc		0.513088	SpatialScope	50x50	FALSE
								1	1	45x45	pcc		0.44694	SpatialScope	18x29	FALSE								0.868687	0.969197	50x50	pcc		0.226051	SpatialScope	50x50	FALSE
								0.772727	1	45x45	pcc		0.417011	SpatialScope	18x29	FALSE								0.758215	0.905232	50x50	pcc		0.250275	SpatialScope	50x50	FALSE
								1	1	45x45	pcc		0.549957	SpatialScope	18x29	FALSE								0.977663	0.989773	50x50	pcc		0.336641	SpatialScope	50x50	FALSE
								0.874475	0.772539	45x45	pcc		0.663893	SpatialScope	18x29	TRUE								0.946877	0.969124	50x50	pcc		0.454847	SpatialScope	50x50	TRUE
								1	1	45x45	pcc		0.703161	SpatialScope	18x29	TRUE								0.956954	0.980072	50x50	pcc		0.542403	SpatialScope	50x50	TRUE
								0.874475	0.945792	45x45	pcc		0.701761	SpatialScope	18x29	TRUE								0.582838	1	50x50	pcc		0.290694	SpatialScope	50x50	FALSE
								1	1	45x45	pcc		0.699813	SpatialScope	18x29	TRUE								0.767857	0.767857	50x50	pcc		0.336023	SpatialScope	50x50	FALSE
								1	1	45x45	pcc		0.678022	SpatialScope	18x29	TRUE								0.839372	0.839372	50x50	pcc		0.435618	SpatialScope	50x50	TRUE
								0.968527	0.928102	45x45	pcc		0.740155	SpatialScope	18x29	TRUE								0.580645	0.580645	50x50	pcc		0.325447	SpatialScope	50x50	TRUE
								1	1	45x45	pcc		0.812977	SpatialScope	18x29	TRUE								0.933564	0.998046	50x50	pcc		0.409666	SpatialScope	50x50	FALSE
								0.83205	0.889297	45x45	pcc		0.323044	SpatialScope	18x29	FALSE								0.566667	0.09759	50x50	pcc		0.502701	SpatialScope	50x50	TRUE
								1	1	45x45	pcc		0.28805	SpatialScope	18x29	FALSE								0.899252	0.899252	50x50	pcc		0.355914	SpatialScope	50x50	FALSE
								1	1	45x45	pcc		0.134372	SpatialScope	18x29	FALSE								0.858705	0.881032	50x50	pcc		0.293422	SpatialScope	50x50	FALSE
								0.738549	0.738549	45x45	pcc		0.21071	SpatialScope	18x29	FALSE								0.731925	0.731925	50x50	pcc		0.346142	SpatialScope	50x50	TRUE
								0.715678	0.715678	45x45	pcc		0.40395	SpatialScope	18x29	FALSE								0.477252	0.98193	50x50	pcc		0.426146	SpatialScope	50x50	FALSE
								0.854687	0.854687	45x45	pcc		0.581635	SpatialScope	18x29	TRUE								0.677003	0.677003	50x50	pcc		0.47132	SpatialScope	50x50	TRUE
								1	1	45x45	pcc		0.562872	SpatialScope	18x29	TRUE								1	1	50x50	pcc		0.427807	SpatialScope	50x50	TRUE
								1	1	45x45	pcc		0.461316	SpatialScope	18x29	TRUE								0.638889	0.762001	50x50	pcc		0.242986	SpatialScope	50x50	TRUE
								0.884985	1	45x45	pcc		0.592861	SpatialScope	18x29	TRUE								1	1	50x50	pcc		0.278764	SpatialScope	50x50	FALSE
								1	1	45x45	pcc		0.573954	SpatialScope	18x29	FALSE								1	1	50x50	pcc		0.1517	SpatialScope	50x50	FALSE
								1	1	45x45	pcc		0.505802	SpatialScope	18x29	FALSE								1	1	50x50	pcc		0.530468	SpatialScope	50x50	TRUE
								1	1	45x45	pcc		0.629254	SpatialScope	18x29	TRUE								1	1	50x50	pcc		0.368255	SpatialScope	50x50	FALSE
								1	1	45x45	pcc		0.633184	SpatialScope	18x29	TRUE								0.486834	0.561951	50x50	pcc		0.409122	SpatialScope	50x50	TRUE
								1	1	45x45	pcc		0.471124	SpatialScope	18x29	TRUE								1	1	50x50	pcc		0.357132	SpatialScope	50x50	FALSE
								0.872872	1	45x45	pcc		0.246611	SpatialScope	18x29	FALSE								1	1	50x50	pcc		0.393999	SpatialScope	50x50	FALSE
								1	1	45x45	pcc		0.517016	SpatialScope	18x29	FALSE								0.566667	0.566667	50x50	pcc		0.465873	SpatialScope	50x50	TRUE
								0.565916	0.529412	45x45	pcc		0.590975	SpatialScope	18x29	TRUE								0.919081	0.982028	50x50	pcc		0.443031	SpatialScope	50x50	TRUE
								0.715678	0.715678	45x45	pcc		0.6362	SpatialScope	18x29	TRUE								0.826817	0.746203	50x50	pcc		0.323487	SpatialScope	50x50	TRUE
								1	1	45x45	pcc		0.670771	SpatialScope	18x29	TRUE								1	0.731925	50x50	pcc		0.44378	SpatialScope	50x50	TRUE
								1	1	45x45	pcc		0.601097	SpatialScope	18x29	TRUE								1	1	50x50	pcc		0.369409	SpatialScope	50x50	FALSE
								1	1	45x45	pcc		0.521933	SpatialScope	18x29	TRUE								0.566667	0.566667	50x50	pcc		0.439561	SpatialScope	50x50	FALSE
								1	1	45x45	pcc		0.699189	SpatialScope	18x29	TRUE								0.212121	0.409091	50x50	pcc		0.474189	SpatialScope	50x50	TRUE
								0.935897	0.866568	45x45	pcc		0.610175	SpatialScope	18x29	TRUE								0.12088	0.735447	50x50	pcc		0.459688	SpatialScope	50x50	TRUE
								1	1	45x45	pcc		0.263977	SpatialScope	18x29	FALSE								0.96346	0.867956	50x50	pcc		0.446467	SpatialScope	50x50	TRUE
								1	0.756098	45x45	pcc		0.637642	SpatialScope	18x29	TRUE								0.924025	0.989773	50x50	pcc		0.26454	SpatialScope	50x50	TRUE
								1	0.945611	45x45	pcc		0.532005	SpatialScope	18x29	TRUE								0.806559	0.806559	50x50	pcc		0.520236	SpatialScope	50x50	TRUE
								0.889297	0.80468	45x45	pcc		0.135434	SpatialScope	18x29	FALSE								0.806559	0.946292	50x50	pcc		0.435164	SpatialScope	50x50	TRUE
								1	1	45x45	pcc		0.619348	SpatialScope	18x29	TRUE								0.881032	1	50x50	pcc		0.28177	SpatialScope	50x50	FALSE
								1	1	45x45	pcc		0.735939	SpatialScope	18x29	TRUE								0.906597	0.906597	50x50	pcc		0.279277	SpatialScope	50x50	FALSE
								0.945611	0.903978	45x45	pcc		0.596923	SpatialScope	18x29	TRUE								0.868687	0.606061	50x50	pcc		0.306719	SpatialScope	50x50	FALSE
								1	1	45x45	pcc		0.614112	SpatialScope	18x29	TRUE								1	1	50x50	pcc		0.418553	SpatialScope	50x50	TRUE
								1	1	45x45	pcc		0.697497	SpatialScope	18x29	TRUE								0.762001	0.806559	50x50	pcc		0.482251	SpatialScope	50x50	TRUE
								0.756098	0.756098	45x45	pcc		0.53633	SpatialScope	18x29	TRUE								0.892099	0.885965	50x50	pcc		0.52784	SpatialScope	50x50	TRUE
								1	1	45x45	pcc		0.637522	SpatialScope	18x29	TRUE								0.90354	0.90354	50x50	pcc		0.44244	SpatialScope	50x50	TRUE
								0.888235	0.888235	45x45	pcc		0.43059	SpatialScope	18x29	FALSE								0.861233	0.96346	50x50	pcc		0.493471	SpatialScope	50x50	TRUE
								1	1	45x45	pcc		0.694441	SpatialScope	18x29	TRUE								0.513327	0.747878	50x50	pcc		0.463601	SpatialScope	50x50	TRUE
								1	1	45x45	pcc		0.684461	SpatialScope	18x29	TRUE								1	0.887244	50x50	pcc		0.452167	SpatialScope	50x50	TRUE
								0.929078	0.926367	45x45	pcc		0.652139	SpatialScope	18x29	TRUE								1	1	50x50	pcc		0.280831	SpatialScope	50x50	TRUE
								1	1	45x45	pcc		0.356561	SpatialScope	18x29	FALSE								0.969124	0.969124	50x50	pcc		0.227699	SpatialScope	50x50	FALSE
								1	0.715678	45x45	pcc		0.65623	SpatialScope	18x29	TRUE								0.249277	0.0996683	50x50	pcc		0.332892	SpatialScope	50x50	FALSE
								1	1	45x45	pcc		0.683901	SpatialScope	18x29	TRUE								0.409091	0.677003	50x50	pcc		0.368166	SpatialScope	50x50	FALSE
								1	1	45x45	pcc		0.324924	SpatialScope	18x29	FALSE								1	1	50x50	pcc		0.164915	SpatialScope	50x50	FALSE
								1	1	45x45	pcc		0.642874	SpatialScope	18x29	TRUE								0.566667	0.566667	50x50	pcc		0.251966	SpatialScope	50x50	FALSE
								1	1	45x45	pcc		0.38617	SpatialScope	18x29	FALSE								1	1	50x50	pcc		0.227611	SpatialScope	50x50	FALSE
								-0.111111	-0.111111	45x45	pcc		0.593849	SpatialScope	18x29	TRUE								1	1	50x50	pcc		0.176374	SpatialScope	50x50	FALSE
								1	1	45x45	pcc		0.436604	SpatialScope	18x29	FALSE								1	1	50x50	pcc		0.454077	SpatialScope	50x50	TRUE
								1	1	45x45	pcc		0.600263	SpatialScope	18x29	FALSE								0.988042	1	50x50	pcc		0.255511	SpatialScope	50x50	FALSE
								1	1	45x45	pcc		0.438638	SpatialScope	18x29	FALSE								0.810352	0.746203	50x50	pcc		0.428224	SpatialScope	50x50	TRUE
								1	1	45x45	pcc		0.720387	SpatialScope	18x29	TRUE								0.712219	0.565717	50x50	pcc		0.319747	SpatialScope	50x50	FALSE
								0.888235	1	45x45	pcc		0.50335	SpatialScope	18x29	FALSE								0.905232	0.817913	50x50	pcc		0.393924	SpatialScope	50x50	TRUE
								1	1	45x45	pcc		0.297561	SpatialScope	18x29	FALSE								0.945583	0.894222	50x50	pcc		0.488993	SpatialScope	50x50	TRUE
								0.666667	0.666667	45x45	pcc		0.266781	SpatialScope	18x29	FALSE								0.639602	0.762001	50x50	pcc		0.906896	SpatialScope	50x50	TRUE
								1	1	45x45	pcc		0.573932	SpatialScope	18x29	TRUE								1	1	50x50	pcc		0.289614	SpatialScope	50x50	FALSE
								0.979872	0.986039	45x45	pcc		0.660567	SpatialScope	18x29	TRUE								1	0.767857	50x50	pcc		0.391616	SpatialScope	50x50	TRUE
								1	1	45x45	pcc		0.50037	SpatialScope	18x29	FALSE								1	-0.0833333	50x50	pcc		0.500116	SpatialScope	50x50	TRUE
								1	1	45x45	pcc		0.211115	SpatialScope	18x29	FALSE								1	1	50x50	pcc		0.37935	SpatialScope	50x50	FALSE
								0.884985	0.884985	45x45	pcc		0.585476	SpatialScope	18x29	TRUE								1	0.892099	50x50	pcc		0.30691	SpatialScope	50x50	TRUE
								1	1	45x45	pcc		0.444409	SpatialScope	18x29	FALSE								0.892099	0.892099	50x50	pcc		0.32307	SpatialScope	50x50	TRUE
								1	1	45x45	pcc		0.282471	SpatialScope	18x29	FALSE								0.889831	1	50x50	pcc		0.462653	SpatialScope	50x50	TRUE
								1	1	45x45	pcc		0.126856	SpatialScope	18x29	FALSE								0.790323	0.582838	50x50	pcc		0.295613	SpatialScope	50x50	TRUE
								0.874475	1	45x45	pcc		0.507738	SpatialScope	18x29	FALSE								1	1	50x50	pcc		0.414114	SpatialScope	50x50	TRUE
								0.772727	0.888235	45x45	pcc		0.242986	SpatialScope	18x29	FALSE								1	1	50x50	pcc		0.547012	SpatialScope	50x50	TRUE
								1	1	45x45	pcc		0.305499	SpatialScope	18x29	FALSE								0.970954	0.982836	50x50	pcc		0.354774	SpatialScope	50x50	TRUE
								1	1	45x45	pcc		0.282029	SpatialScope	18x29	FALSE								0.986111	0.986111	50x50	pcc		0.390733	SpatialScope	50x50	TRUE
								0.772727	0.772727	45x45	pcc		0.720168	SpatialScope	18x29	TRUE								1	1	50x50	pcc		0.450646	SpatialScope	50x50	TRUE
								0.666667	0.666667	45x45	pcc		0.739388	SpatialScope	18x29	TRUE								0.731925	0.731925	50x50	pcc		0.317731	SpatialScope	50x50	TRUE
								1	1	45x45	pcc		0.670602	SpatialScope	18x29	TRUE								1	0.839372	50x50	pcc		0.49014	SpatialScope	50x50	TRUE
								0.960001	0.960001	45x45	pcc		0.60893	SpatialScope	18x29	TRUE								1	0.677003	50x50	pcc		0.493335	SpatialScope	50x50	TRUE
								0.945611	0.945611	45x45	pcc		0.675961	SpatialScope	18x29	TRUE								1	0.969124	50x50	pcc		0.254569	SpatialScope	50x50	TRUE
								1	1	45x45	pcc		0.664331	SpatialScope	18x29	TRUE								0.677003	1	50x50	pcc		0.257606	SpatialScope	50x50	FALSE
								0.375	0.375	45x45	pcc		0.690822	SpatialScope	18x29	TRUE								0.640257	0.710168	50x50	pcc		0.39457	SpatialScope	50x50	TRUE
								1	1	45x45	pcc		0.578046	SpatialScope	18x29	FALSE								1	1	50x50	pcc		0.15999	SpatialScope	50x50	FALSE
								1	1	45x45	pcc		0.635054	SpatialScope	18x29	TRUE								1	1	50x50	pcc		0.391153	SpatialScope	50x50	TRUE
								0.756098	0.756098	45x45	pcc		0.597898	SpatialScope	18x29	TRUE								0.383906	0.563053	50x50	pcc		0.435704	SpatialScope	50x50	TRUE
								0.884985	0.884985	45x45	pcc		0.271715	SpatialScope	18x29	FALSE								0.648649	0.39209	50x50	pcc		0.269525	SpatialScope	50x50	FALSE
								0.945611	1	45x45	pcc		0.271857	SpatialScope	18x29	FALSE								0.916035	0.916035	50x50	pcc		0.351215	SpatialScope	50x50	FALSE
								0.945611	1	45x45	pcc		0.363559	SpatialScope	18x29	FALSE								0.778499	0.1038	50x50	pcc		0.259945	SpatialScope	50x50	FALSE
								1	0.888235	45x45	pcc		0.237807	SpatialScope	18x29	FALSE								0.889831	0.946877	50x50	pcc		0.383012	SpatialScope	50x50	TRUE
								1	0.930149	45x45	pcc		0.637071	SpatialScope	18x29	FALSE								0.566667	0.527046	50x50	pcc		0.494416	SpatialScope	50x50	TRUE
								0.796333	0.960001	45x45	pcc		0.676293	SpatialScope	18x29	TRUE								0.80303	0.680158	50x50	pcc		0.555576	SpatialScope	50x50	TRUE
								0.882353	0.882353	45x45	pcc		0.757361	SpatialScope	18x29	TRUE								0.640597	0.876938	50x50	pcc		0.516808	SpatialScope	50x50	TRUE
								0.756098	0.756098	45x45	pcc		0.573988	SpatialScope	18x29	TRUE								0.779661	0.779661	50x50	pcc		0.323641	SpatialScope	50x50	FALSE
								1	1	45x45	pcc		0.472252	SpatialScope	18x29	FALSE								0.303571	0.303571	50x50	pcc		0.397585	SpatialScope	50x50	FALSE
								0.953948	0.911427	45x45	pcc		0.66397	SpatialScope	18x29	TRUE								0.663561	0.767857	50x50	pcc		0.518024	SpatialScope	50x50	TRUE
								1	1	45x45	pcc		0.715574	SpatialScope	18x29	TRUE								1	1	50x50	pcc		0.490775	SpatialScope	50x50	TRUE
								1	1	45x45	pcc		0.654882	SpatialScope	18x29	TRUE								0.963545	0.963545	50x50	pcc		0.384413	SpatialScope	50x50	FALSE
								1	1	45x45	pcc		0.291997	SpatialScope	18x29	FALSE								0.961197	0.887244	50x50	pcc		0.331076	SpatialScope	50x50	FALSE
								1	1	45x45	pcc		0.216657	SpatialScope	18x29	FALSE								0.969907	0.761657	50x50	pcc		0.265808	SpatialScope	50x50	FALSE
								0.968822	1	45x45	pcc		0.313121	SpatialScope	18x29	FALSE								0.566667	0.527046	50x50	pcc		0.525954	SpatialScope	50x50	FALSE
								1	1	45x45	pcc		0.338006	SpatialScope	18x29	FALSE								1	1	50x50	pcc		0.405254	SpatialScope	50x50	TRUE
								0.968822	0.979958	45x45	pcc		0.536509	SpatialScope	18x29	TRUE								0.409091	-0.135978	50x50	pcc		0.498421	SpatialScope	50x50	TRUE
								1	1	45x45	pcc		0.596859	SpatialScope	18x29	TRUE								0.737468	0.737468	50x50	pcc		0.434	SpatialScope	50x50	TRUE
								1	0.884985	45x45	pcc		0.570317	SpatialScope	18x29	TRUE								0.808887	0.685119	50x50	pcc		0.488347	SpatialScope	50x50	TRUE
								0.666667	0.666667	45x45	pcc		0.398339	SpatialScope	18x29	TRUE								1	1	50x50	pcc		0.296767	SpatialScope	50x50	TRUE
								1	1	45x45	pcc		0.720286	SpatialScope	18x29	TRUE								0.976629	-9.06576e-18	50x50	pcc		0.477777	SpatialScope	50x50	TRUE
								0.772727	1	45x45	pcc		0.632878	SpatialScope	18x29	TRUE								-0.119849	0.907265	50x50	pcc		0.489226	SpatialScope	50x50	TRUE
								1	1	45x45	pcc		0.347182	SpatialScope	18x29	FALSE								0.359025	0.433013	50x50	pcc		0.335494	SpatialScope	50x50	TRUE
								1	1	45x45	pcc		0.280607	SpatialScope	18x29	FALSE								0.757212	0.757212	50x50	pcc		0.454289	SpatialScope	50x50	TRUE
								0.756098	0.756098	45x45	pcc		0.439619	SpatialScope	18x29	FALSE								0.731925	0.731925	50x50	pcc		0.499986	SpatialScope	50x50	TRUE
								1	1	45x45	pcc		0.282795	SpatialScope	18x29	FALSE								1	1	50x50	pcc		0.410027	SpatialScope	50x50	TRUE
								1	1	45x45	pcc		0.335028	SpatialScope	18x29	FALSE								1	1	50x50	pcc		0.437582	SpatialScope	50x50	TRUE
								1	1	45x45	pcc		0.172121	SpatialScope	18x29	FALSE								1	1	50x50	pcc		0.480535	SpatialScope	50x50	TRUE
								0.979923	1	45x45	pcc		0.56925	SpatialScope	18x29	TRUE								1	1	50x50	pcc		0.479007	SpatialScope	50x50	TRUE
								1	0.968822	45x45	pcc		0.694861	SpatialScope	18x29	TRUE								0.892099	0.892099	50x50	pcc		0.469188	SpatialScope	50x50	TRUE
								0.756098	0.756098	45x45	pcc		0.630043	SpatialScope	18x29	TRUE								1	0.767857	50x50	pcc		0.426899	SpatialScope	50x50	TRUE
								1	0.932007	45x45	pcc		0.561329	SpatialScope	18x29	FALSE								-0.0833333	-0.0833333	50x50	pcc		0.52795	SpatialScope	50x50	TRUE
								1	1	45x45	pcc		0.653383	SpatialScope	18x29	TRUE								0.762001	0.762001	50x50	pcc		0.397805	SpatialScope	50x50	TRUE
								1	1	45x45	pcc		0.439386	SpatialScope	18x29	FALSE								1	1	50x50	pcc		0.514786	SpatialScope	50x50	TRUE
								1	0.931552	45x45	pcc		0.623158	SpatialScope	18x29	TRUE								1	1	50x50	pcc		0.555382	SpatialScope	50x50	TRUE
								0.715678	0.715678	45x45	pcc		0.439063	SpatialScope	18x29	TRUE								1	1	50x50	pcc		0.476578	SpatialScope	50x50	TRUE
								0.945611	0.903978	45x45	pcc		0.584399	SpatialScope	18x29	TRUE								0.990212	0.994445	50x50	pcc		0.366435	SpatialScope	50x50	TRUE
								1	1	45x45	pcc		0.648119	SpatialScope	18x29	TRUE								0.977663	0.989773	50x50	pcc		0.432298	SpatialScope	50x50	TRUE
								0.777778	0.777778	45x45	pcc		0.15081	SpatialScope	18x29	FALSE								1	1	50x50	pcc		0.574114	SpatialScope	50x50	TRUE
								0.756098	1	45x45	pcc		0.309126	SpatialScope	18x29	FALSE								1	1	50x50	pcc		0.340741	SpatialScope	50x50	FALSE
								0.949474	0.949474	45x45	pcc		0.614816	SpatialScope	18x29	TRUE								0.790323	0.892099	50x50	pcc		0.196831	SpatialScope	50x50	FALSE
								0.715678	0.715678	45x45	pcc		0.21993	SpatialScope	18x29	FALSE								0.861395	0.933673	50x50	pcc		0.207782	SpatialScope	50x50	FALSE
								1	1	45x45	pcc		0.737319	SpatialScope	18x29	TRUE								0.878595	0.878595	50x50	pcc		0.324699	SpatialScope	50x50	TRUE
								1	1	45x45	pcc		0.220795	SpatialScope	18x29	FALSE								0.358516	0.554795	50x50	pcc		0.461127	SpatialScope	50x50	TRUE
								0.849837	0.877939	45x45	pcc		0.639312	SpatialScope	18x29	TRUE								0.480748	0.865928	50x50	pcc		0.580917	SpatialScope	50x50	TRUE
								1	1	45x45	pcc		0.326456	SpatialScope	18x29	FALSE								-0.190906	-0.116838	50x50	pcc		0.600476	SpatialScope	50x50	TRUE
								0.375	0.375	45x45	pcc		0.588743	SpatialScope	18x29	TRUE								0.946292	0.946292	50x50	pcc		0.341372	SpatialScope	50x50	FALSE
								1	1	45x45	pcc		0.42652	SpatialScope	18x29	FALSE								1	0.878595	50x50	pcc		0.518507	SpatialScope	50x50	TRUE
								0.666667	1	45x45	pcc		0.611418	SpatialScope	18x29	TRUE								0.905232	0.90354	50x50	pcc		0.176943	SpatialScope	50x50	FALSE
								1	0.715678	45x45	pcc		0.630157	SpatialScope	18x29	TRUE								0.810104	0.943701	50x50	pcc		0.756952	SpatialScope	50x50	TRUE
								0.715678	0.715678	45x45	pcc		0.327477	SpatialScope	18x29	FALSE								0.906597	0.935165	50x50	pcc		0.296545	SpatialScope	50x50	FALSE
								1	1	45x45	pcc		0.411203	SpatialScope	18x29	FALSE								0.167236	0.385758	50x50	pcc		0.00144622	SpatialScope	50x50	FALSE
								1	1	45x45	pcc		0.461187	SpatialScope	18x29	FALSE								1	1	50x50	pcc		0.901669	SpatialScope	50x50	TRUE
								1	1	45x45	pcc		0.627558	SpatialScope	18x29	TRUE								0.969124	1	50x50	pcc		0.459553	SpatialScope	50x50	TRUE
								1	1	45x45	pcc		0.803416	SpatialScope	18x29	TRUE								-0.115385	-0.0667724	50x50	pcc		0.41503	SpatialScope	50x50	TRUE
								1	1	45x45	pcc		0.223326	SpatialScope	18x29	FALSE								0.956954	0.956954	50x50	pcc		0.189172	SpatialScope	50x50	FALSE
								1	1	45x45	pcc		0.294974	SpatialScope	18x29	FALSE								0.779762	0.969124	50x50	pcc		0.492436	SpatialScope	50x50	TRUE
								0.872872	0.770833	45x45	pcc		0.185635	SpatialScope	18x29	FALSE								0.806559	0.946292	50x50	pcc		0.261154	SpatialScope	50x50	FALSE
								1	1	45x45	pcc		0.651039	SpatialScope	18x29	TRUE								0.132521	0.284253	50x50	pcc		0.45283	SpatialScope	50x50	TRUE
								1	1	45x45	pcc		0.318841	SpatialScope	18x29	FALSE								0.51077	0.937515	50x50	pcc		0.258318	SpatialScope	50x50	FALSE
								1	1	45x45	pcc		0.44954	SpatialScope	18x29	FALSE								0.916035	0.96346	50x50	pcc		0.669408	SpatialScope	50x50	TRUE
								0.715678	1	45x45	pcc		0.724555	SpatialScope	18x29	TRUE								0.527046	1	50x50	pcc		0.576268	SpatialScope	50x50	TRUE
								1	1	45x45	pcc		0.28809	SpatialScope	18x29	FALSE								0.731925	0.566667	50x50	pcc		0.517678	SpatialScope	50x50	TRUE
								0.565916	0.889297	45x45	pcc		0.736707	SpatialScope	18x29	TRUE								0.980072	0.980072	50x50	pcc		0.17041	SpatialScope	50x50	FALSE
								1	1	45x45	pcc		0.471105	SpatialScope	18x29	TRUE								0.0189313	-0.244099	50x50	pcc		0.498555	SpatialScope	50x50	TRUE
								1	1	45x45	pcc		0.63809	SpatialScope	18x29	TRUE								0.35	0.230783	50x50	pcc		0.450608	SpatialScope	50x50	TRUE
								1	1	45x45	pcc		0.235552	SpatialScope	18x29	FALSE								0.802394	0.710168	50x50	pcc		0.557915	SpatialScope	50x50	TRUE
								0.738549	0.772727	45x45	pcc		0.454519	SpatialScope	18x29	FALSE								0.934343	0.940175	50x50	pcc		0.524058	SpatialScope	50x50	TRUE
								0.666667	0.666667	45x45	pcc		0.136235	SpatialScope	18x29	FALSE								0.30595	0.35169	50x50	pcc		0.444679	SpatialScope	50x50	TRUE
								1	1	45x45	pcc		0.269507	SpatialScope	18x29	FALSE								0.80089	0.994989	50x50	pcc		0.382264	SpatialScope	50x50	TRUE
								1	1	45x45	pcc		0.518809	SpatialScope	18x29	TRUE								0.808887	0.808887	50x50	pcc		0.377368	SpatialScope	50x50	FALSE
								0.715678	0.715678	45x45	pcc		0.139048	SpatialScope	18x29	FALSE								0.932429	0.946292	50x50	pcc		0.273069	SpatialScope	50x50	FALSE
								1	1	45x45	pcc		0.300922	SpatialScope	18x29	FALSE								1	1	50x50	pcc		0.489095	SpatialScope	50x50	TRUE
								1	1	45x45	pcc		0.768725	SpatialScope	18x29	TRUE								1	0.731925	50x50	pcc		0.494233	SpatialScope	50x50	TRUE
								0.872872	1	45x45	pcc		0.208079	SpatialScope	18x29	FALSE								1	1	50x50	pcc		0.540179	SpatialScope	50x50	TRUE
								0.888235	0.559259	45x45	pcc		0.615981	SpatialScope	18x29	TRUE								1	1	50x50	pcc		0.49642	SpatialScope	50x50	TRUE
								1	1	45x45	pcc		0.577768	SpatialScope	18x29	TRUE								1	1	50x50	pcc		0.524609	SpatialScope	50x50	TRUE
								0.047619	0.52381	45x45	pcc		0.596467	SpatialScope	18x29	TRUE								1	0.731925	50x50	pcc		0.490495	SpatialScope	50x50	TRUE
								1	1	45x45	pcc		0.586537	SpatialScope	18x29	TRUE								1	1	50x50	pcc		0.422773	SpatialScope	50x50	TRUE
								0.756098	0.756098	45x45	pcc		0.623865	SpatialScope	18x29	TRUE								1	1	50x50	pcc		0.479986	SpatialScope	50x50	TRUE
								1	1	45x45	pcc		0.706502	SpatialScope	18x29	TRUE								1	1	50x50	pcc		0.575043	SpatialScope	50x50	TRUE
								0.884985	0.884985	45x45	pcc		0.563652	SpatialScope	18x29	TRUE								0.778499	0.778499	50x50	pcc		0.431227	SpatialScope	50x50	TRUE
								1	1	45x45	pcc		0.753975	SpatialScope	18x29	TRUE								1	-0.0833333	50x50	pcc		0.563863	SpatialScope	50x50	TRUE
								1	1	45x45	pcc		0.684273	SpatialScope	18x29	TRUE								1	1	50x50	pcc		0.555607	SpatialScope	50x50	TRUE
								0.666667	0.375	45x45	pcc		0.718171	SpatialScope	18x29	TRUE								1	1	50x50	pcc		0.503544	SpatialScope	50x50	TRUE
								1	1	45x45	pcc		0.654703	SpatialScope	18x29	TRUE								1	1	50x50	pcc		0.598037	SpatialScope	50x50	TRUE
								1	1	45x45	pcc		0.625893	SpatialScope	18x29	TRUE								0.853434	0.993615	50x50	pcc		0.107193	SpatialScope	50x50	FALSE
								0.80468	1	45x45	pcc		0.676867	SpatialScope	18x29	TRUE								-0.211764	-0.116632	50x50	pcc		0.965019	SpatialScope	50x50	TRUE
								1	1	45x45	pcc		0.624544	SpatialScope	18x29	TRUE								1	1	50x50	pcc		0.445992	SpatialScope	50x50	FALSE
								1	1	45x45	pcc		0.31017	SpatialScope	18x29	FALSE								1	1	50x50	pcc		0.00115379	SpatialScope	50x50	FALSE
								1	1	45x45	pcc		0.412512	SpatialScope	18x29	FALSE								0.969124	1	50x50	pcc		0.386514	SpatialScope	50x50	TRUE
								1	1	45x45	pcc		0.71995	SpatialScope	18x29	TRUE								0.861589	0.704361	50x50	pcc		0.41799	SpatialScope	50x50	FALSE
								0.666667	0.666667	45x45	pcc		0.619228	SpatialScope	18x29	TRUE								1	1	50x50	pcc		0.506825	SpatialScope	50x50	TRUE
								1	1	45x45	pcc		0.667098	SpatialScope	18x29	TRUE								0.0145556	-0.135978	50x50	pcc		0.295159	SpatialScope	50x50	FALSE
								1	1	45x45	pcc		0.593325	SpatialScope	18x29	TRUE								0.808887	0.808887	50x50	pcc		0.333109	SpatialScope	50x50	FALSE
								0.375	0.375	45x45	pcc		0.680826	SpatialScope	18x29	TRUE								0.406707	0.406707	50x50	pcc		0.179943	SpatialScope	50x50	FALSE
								0.375	0.375	45x45	pcc		0.64542	SpatialScope	18x29	TRUE								0.777352	0.954066	50x50	pcc		0.588331	SpatialScope	50x50	TRUE
								0.884985	0.884985	45x45	pcc		0.368324	SpatialScope	18x29	FALSE								0.862836	0.869626	50x50	pcc		0.25001	SpatialScope	50x50	FALSE
								0.738549	0.738549	45x45	pcc		0.431698	SpatialScope	18x29	FALSE								0.800676	0.965059	50x50	pcc		0.506788	SpatialScope	50x50	FALSE
								1	0.979958	45x45	pcc		0.585581	SpatialScope	18x29	TRUE								0.933673	0.969124	50x50	pcc		0.518773	SpatialScope	50x50	TRUE
								1	0.956353	45x45	pcc		0.668355	SpatialScope	18x29	TRUE								0.892099	1	50x50	pcc		0.336384	SpatialScope	50x50	FALSE
								1	1	45x45	pcc		0.276395	SpatialScope	18x29	FALSE								0.480748	0.461301	50x50	pcc		0.331364	SpatialScope	50x50	FALSE
								0.375	0.375	45x45	pcc		0.631534	SpatialScope	18x29	TRUE								-0.0833333	1	50x50	pcc		0.221231	SpatialScope	50x50	FALSE
								1	1	45x45	pcc		0.687051	SpatialScope	18x29	TRUE								0.561951	1	50x50	pcc		0.39112	SpatialScope	50x50	FALSE
								0.583279	0.867806	45x45	pcc		0.670226	SpatialScope	18x29	TRUE								0.956954	0.980072	50x50	pcc		0.268953	SpatialScope	50x50	FALSE
								0.888235	0.888235	45x45	pcc		0.602209	SpatialScope	18x29	TRUE								0.606061	0.746203	50x50	pcc		0.231248	SpatialScope	50x50	FALSE
								1	1	45x45	pcc		0.697254	SpatialScope	18x29	TRUE								0.887244	0.887244	50x50	pcc		0.267032	SpatialScope	50x50	TRUE
								0.756098	0.756098	45x45	pcc		0.372193	SpatialScope	18x29	FALSE								0.220625	0.861233	50x50	pcc		0.298136	SpatialScope	50x50	FALSE
								1	1	45x45	pcc		0.184086	SpatialScope	18x29	FALSE								0.89458	0.977816	50x50	pcc		0.468709	SpatialScope	50x50	TRUE
								1	1	45x45	pcc		0.744148	SpatialScope	18x29	TRUE								0.946292	1	50x50	pcc		0.374726	SpatialScope	50x50	FALSE
								0.756098	0.715678	45x45	pcc		0.663453	SpatialScope	18x29	TRUE								0.887244	1	50x50	pcc		0.312327	SpatialScope	50x50	FALSE
								0.666667	1	45x45	pcc		0.610118	SpatialScope	18x29	FALSE								0.414758	0.887244	50x50	pcc		0.271131	SpatialScope	50x50	FALSE
								1	1	45x45	pcc		0.646928	SpatialScope	18x29	TRUE								0.409091	0.409091	50x50	pcc		0.391594	SpatialScope	50x50	FALSE
								1	1	45x45	pcc		0.699127	SpatialScope	18x29	TRUE								0.762001	0.762001	50x50	pcc		0.305799	SpatialScope	50x50	FALSE
								1	1	45x45	pcc		0.58037	SpatialScope	18x29	TRUE								0.731925	1	50x50	pcc		0.532978	SpatialScope	50x50	TRUE
								1	1	45x45	pcc		0.623814	SpatialScope	18x29	TRUE								0.638889	0.638889	50x50	pcc		0.31349	SpatialScope	50x50	FALSE
								0.945792	0.688033	45x45	pcc		0.624755	SpatialScope	18x29	TRUE								0.566667	0.566667	50x50	pcc		0.251018	SpatialScope	50x50	FALSE
								0.889297	0.83205	45x45	pcc		0.547208	SpatialScope	18x29	TRUE								0.887404	0.59979	50x50	pcc		0.523006	SpatialScope	50x50	TRUE
								0.666667	0.666667	45x45	pcc		0.603277	SpatialScope	18x29	TRUE								0.600569	0.600569	50x50	pcc		0.404303	SpatialScope	50x50	TRUE
								0.715678	1	45x45	pcc		0.204062	SpatialScope	18x29	FALSE								0.969124	0.969124	50x50	pcc		0.53767	SpatialScope	50x50	TRUE
								0.0625	0.0625	45x45	pcc		0.571135	SpatialScope	18x29	TRUE								0.838301	0.879637	50x50	pcc		0.383683	SpatialScope	50x50	FALSE
								0.394771	0.301511	45x45	pcc		0.51153	SpatialScope	18x29	FALSE								0.415524	0.869626	50x50	pcc		0.399427	SpatialScope	50x50	FALSE
								0.872872	1	45x45	pcc		0.552514	SpatialScope	18x29	TRUE								1	1	50x50	pcc		0.375534	SpatialScope	50x50	FALSE
								1	0.666667	45x45	pcc		0.703342	SpatialScope	18x29	TRUE								0.409091	0.409091	50x50	pcc		0.428243	SpatialScope	50x50	FALSE
								0.529412	0.529412	45x45	pcc		0.637632	SpatialScope	18x29	TRUE								0.781929	0.781929	50x50	pcc		0.453175	SpatialScope	50x50	FALSE
								1	1	45x45	pcc		0.583039	SpatialScope	18x29	TRUE								1	1	50x50	pcc		0.251294	SpatialScope	50x50	FALSE
								1	1	45x45	pcc		0.522767	SpatialScope	18x29	FALSE								0.762001	0.486834	50x50	pcc		0.360547	SpatialScope	50x50	FALSE
								1	1	45x45	pcc		0.614985	SpatialScope	18x29	TRUE								1	1	50x50	pcc		0.27318	SpatialScope	50x50	FALSE
								0.772727	1	45x45	pcc		0.633938	SpatialScope	18x29	TRUE								1	1	50x50	pcc		0.249979	SpatialScope	50x50	FALSE
								0.772727	0.772727	45x45	pcc		0.575199	SpatialScope	18x29	TRUE								0.80303	0.284268	50x50	pcc		0.241144	SpatialScope	50x50	FALSE
								1	1	45x45	pcc		0.694391	SpatialScope	18x29	TRUE								0.790323	0.790323	50x50	pcc		0.482765	SpatialScope	50x50	TRUE
								1	1	45x45	pcc		0.487752	SpatialScope	18x29	FALSE								0.409091	0.409091	50x50	pcc		0.457415	SpatialScope	50x50	TRUE
								1	1	45x45	pcc		0.485983	SpatialScope	18x29	FALSE								1	1	50x50	pcc		0.359278	SpatialScope	50x50	TRUE
								0.800132	0.800132	45x45	pcc		0.193725	SpatialScope	18x29	FALSE								1	1	50x50	pcc		0.366508	SpatialScope	50x50	TRUE
								1	1	45x45	pcc		0.511477	SpatialScope	18x29	FALSE								1	1	50x50	pcc		0.469753	SpatialScope	50x50	TRUE
								0.666667	0.666667	45x45	pcc		0.651088	SpatialScope	18x29	TRUE								0.817913	0.90354	50x50	pcc		0.347137	SpatialScope	50x50	TRUE
								0.715678	0.715678	45x45	pcc		0.396541	SpatialScope	18x29	FALSE								1	1	50x50	pcc		0.48444	SpatialScope	50x50	TRUE
								0.621732	0.440315	45x45	pcc		0.452034	SpatialScope	18x29	FALSE								0.887244	0.887244	50x50	pcc		0.494305	SpatialScope	50x50	TRUE
								0.884985	0.884985	45x45	pcc		0.636241	SpatialScope	18x29	TRUE								0.802394	0.826977	50x50	pcc		0.483741	SpatialScope	50x50	TRUE
								1	1	45x45	pcc		0.676652	SpatialScope	18x29	TRUE								0.958908	0.908622	50x50	pcc		0.222995	SpatialScope	50x50	FALSE
								1	1	45x45	pcc		0.675825	SpatialScope	18x29	TRUE								0.980072	0.980072	50x50	pcc		0.43563	SpatialScope	50x50	TRUE
								0.666667	0.666667	45x45	pcc		0.35372	SpatialScope	18x29	FALSE								0.135383	0.878595	50x50	pcc		0.425177	SpatialScope	50x50	FALSE
								1	0.888235	45x45	pcc		0.671446	SpatialScope	18x29	TRUE								-0.17154	-0.157079	50x50	pcc		0.527603	SpatialScope	50x50	TRUE
								1	0.884985	45x45	pcc		0.311712	SpatialScope	18x29	FALSE								0.527046	0.887244	50x50	pcc		0.534689	SpatialScope	50x50	FALSE
								0.509175	0.509175	45x45	pcc		0.583518	SpatialScope	18x29	TRUE								0.934343	0.934343	50x50	pcc		0.349334	SpatialScope	50x50	FALSE
								0.52381	0.374879	45x45	pcc		0.49104	SpatialScope	18x29	TRUE								0.0542489	0.0034879	50x50	pcc		0.20679	SpatialScope	50x50	FALSE
								0.666667	0.666667	45x45	pcc		0.711789	SpatialScope	18x29	TRUE								0.433013	0.806559	50x50	pcc		0.334332	SpatialScope	50x50	FALSE
								0.884985	0.884985	45x45	pcc		0.225372	SpatialScope	18x29	FALSE								0.682461	0.7884	50x50	pcc		0.334673	SpatialScope	50x50	FALSE
								1	1	45x45	pcc		0.662441	SpatialScope	18x29	TRUE								0.752773	0.698068	50x50	pcc		0.457847	SpatialScope	50x50	TRUE
								1	1	45x45	pcc		0.423733	SpatialScope	18x29	FALSE								0.732877	0.757212	50x50	pcc		0.488938	SpatialScope	50x50	FALSE
								0.715678	1	45x45	pcc		0.757655	SpatialScope	18x29	TRUE								0.611953	0.7884	50x50	pcc		0.528747	SpatialScope	50x50	TRUE
								1	1	45x45	pcc		0.659147	SpatialScope	18x29	FALSE								0.677003	0.677003	50x50	pcc		0.474559	SpatialScope	50x50	TRUE
								-0.111111	1	45x45	pcc		0.547278	SpatialScope	18x29	TRUE								0.685119	0.969124	50x50	pcc		0.389795	SpatialScope	50x50	TRUE
								1	1	45x45	pcc		0.196073	SpatialScope	18x29	FALSE								0.414758	0.731925	50x50	pcc		0.313594	SpatialScope	50x50	FALSE
								1	1	45x45	pcc		0.481349	SpatialScope	18x29	FALSE								1	0.946292	50x50	pcc		0.363418	SpatialScope	50x50	FALSE
								1	1	45x45	pcc		0.510553	SpatialScope	18x29	TRUE								0.766242	0.355945	50x50	pcc		0.454148	SpatialScope	50x50	FALSE
								1	1	45x45	pcc		0.669275	SpatialScope	18x29	TRUE								0.817913	0.505181	50x50	pcc		0.204444	SpatialScope	50x50	FALSE
								1	0.375	45x45	pcc		0.747446	SpatialScope	18x29	TRUE								0.773014	0.454052	50x50	pcc		0.338524	SpatialScope	50x50	FALSE
								1	1	45x45	pcc		0.603221	SpatialScope	18x29	TRUE								0.889831	0.946877	50x50	pcc		0.270343	SpatialScope	50x50	FALSE
								1	1	45x45	pcc		0.461128	SpatialScope	18x29	FALSE								0.513327	0.746203	50x50	pcc		0.38225	SpatialScope	50x50	TRUE
								1	1	45x45	pcc		0.451555	SpatialScope	18x29	FALSE								0.731925	0.731925	50x50	pcc		0.514089	SpatialScope	50x50	TRUE
								0.968864	1	45x45	pcc		0.321712	SpatialScope	18x29	TRUE								1	1	50x50	pcc		0.296614	SpatialScope	50x50	FALSE
								1	0.945611	45x45	pcc		0.614179	SpatialScope	18x29	TRUE								-0.181818	-0.123091	50x50	pcc		0.542648	SpatialScope	50x50	FALSE
								1	1	45x45	pcc		0.271159	SpatialScope	18x29	FALSE								0.486834	0.639602	50x50	pcc		0.459747	SpatialScope	50x50	TRUE
								1	1	45x45	pcc		0.255	SpatialScope	18x29	FALSE								0.118644	0.119864	50x50	pcc		0.496743	SpatialScope	50x50	FALSE
								1	1	45x45	pcc		0.720952	SpatialScope	18x29	TRUE								0.558209	0.663561	50x50	pcc		0.427451	SpatialScope	50x50	FALSE
								1	1	45x45	pcc		0.593757	SpatialScope	18x29	TRUE								0.731925	0.767857	50x50	pcc		0.483242	SpatialScope	50x50	FALSE
								1	1	45x45	pcc		0.385354	SpatialScope	18x29	FALSE								0.582838	0.582838	50x50	pcc		0.465609	SpatialScope	50x50	TRUE
								1	-0.111111	45x45	pcc		0.606061	SpatialScope	18x29	TRUE								1	1	50x50	pcc		0.567885	SpatialScope	50x50	TRUE
								1	1	45x45	pcc		0.726921	SpatialScope	18x29	TRUE								0.393	0.393	50x50	pcc		0.407245	SpatialScope	50x50	TRUE
								1	0.666667	45x45	pcc		0.693777	SpatialScope	18x29	TRUE								1	1	50x50	pcc		0.515689	SpatialScope	50x50	TRUE
								-0.111111	-0.111111	45x45	pcc		0.444686	SpatialScope	18x29	FALSE								1	1	50x50	pcc		0.215614	SpatialScope	50x50	FALSE
								1	1	45x45	pcc		0.425085	SpatialScope	18x29	FALSE								1	1	50x50	pcc		0.49817	SpatialScope	50x50	TRUE
								1	1	45x45	pcc		0.666095	SpatialScope	18x29	TRUE								1	1	50x50	pcc		0.248644	SpatialScope	50x50	FALSE
								1	1	45x45	pcc		0.716366	SpatialScope	18x29	TRUE								0.409091	0.409091	50x50	pcc		0.451388	SpatialScope	50x50	FALSE
								1	1	45x45	pcc		0.630071	SpatialScope	18x29	TRUE								1	1	50x50	pcc		0.45131	SpatialScope	50x50	FALSE
								1	1	45x45	pcc		0.941593	SpatialScope	18x29	FALSE								0.677003	0.677003	50x50	pcc		0.409838	SpatialScope	50x50	TRUE
								0.545455	0.545455	45x45	pcc		0.571119	SpatialScope	18x29	TRUE								0.961197	0.887244	50x50	pcc		0.236733	SpatialScope	50x50	FALSE
								0.756098	1	45x45	pcc		0.30003	SpatialScope	18x29	FALSE								1	1	50x50	pcc		0.393441	SpatialScope	50x50	FALSE
								0.904762	0.688875	45x45	pcc		0.258092	SpatialScope	18x29	FALSE								1	1	50x50	pcc		0.144053	SpatialScope	50x50	FALSE
								1	1	45x45	pcc		0.653103	SpatialScope	18x29	TRUE								0.247547	0.247547	50x50	pcc		0.292029	SpatialScope	50x50	TRUE
								1	1	45x45	pcc		0.649906	SpatialScope	18x29	TRUE								0.935268	0.997926	50x50	pcc		0.503181	SpatialScope	50x50	TRUE
								0.52381	0.715678	45x45	pcc		0.695137	SpatialScope	18x29	TRUE								0.887244	0.887244	50x50	pcc		0.289608	SpatialScope	50x50	FALSE
								1	1	45x45	pcc		0.2508	SpatialScope	18x29	FALSE								1	1	50x50	pcc		0.438729	SpatialScope	50x50	TRUE
								0.945792	1	45x45	pcc		0.252471	SpatialScope	18x29	FALSE								1	1	50x50	pcc		0.51739	SpatialScope	50x50	TRUE
								1	1	45x45	pcc		0.543173	SpatialScope	18x29	TRUE								1	1	50x50	pcc		0.442048	SpatialScope	50x50	TRUE
								0.829156	0.829156	45x45	pcc		0.480965	SpatialScope	18x29	TRUE								0.892099	0.839372	50x50	pcc		0.340284	SpatialScope	50x50	FALSE
								1	1	45x45	pcc		0.574007	SpatialScope	18x29	TRUE								0.946292	0.946292	50x50	pcc		0.344918	SpatialScope	50x50	TRUE
								1	0.889297	45x45	pcc		0.635225	SpatialScope	18x29	TRUE								0.778499	0.835224	50x50	pcc		0.256392	SpatialScope	50x50	FALSE
								1	1	45x45	pcc		0.550446	SpatialScope	18x29	TRUE								0.46862	0.593729	50x50	pcc		0.367693	SpatialScope	50x50	TRUE
								0.829156	0.738549	45x45	pcc		0.734789	SpatialScope	18x29	TRUE								0.677003	0.677003	50x50	pcc		0.234536	SpatialScope	50x50	TRUE
								0.83205	0.800132	45x45	pcc		0.454168	SpatialScope	18x29	FALSE								0.00657553	0.907265	50x50	pcc		0.450156	SpatialScope	50x50	FALSE
								1	1	45x45	pcc		0.7234	SpatialScope	18x29	TRUE								0.896981	0.953007	50x50	pcc		0.421051	SpatialScope	50x50	TRUE
								0.801784	1	45x45	pcc		0.733897	SpatialScope	18x29	TRUE								0.303571	0.303571	50x50	pcc		0.326914	SpatialScope	50x50	FALSE
								1	1	45x45	pcc		0.776678	SpatialScope	18x29	TRUE								1	1	50x50	pcc		0.397925	SpatialScope	50x50	TRUE
								1	1	45x45	pcc		0.630488	SpatialScope	18x29	TRUE								0.677003	0.677003	50x50	pcc		0.41515	SpatialScope	50x50	TRUE
								1	1	45x45	pcc		0.701289	SpatialScope	18x29	TRUE								0.0235935	0.392534	50x50	pcc		0.425287	SpatialScope	50x50	TRUE
								0.375	0.375	45x45	pcc		0.686088	SpatialScope	18x29	TRUE								0.731925	0.731925	50x50	pcc		0.451174	SpatialScope	50x50	TRUE
								1	1	45x45	pcc		0.579945	SpatialScope	18x29	FALSE								0.782245	0.7884	50x50	pcc		0.259526	SpatialScope	50x50	FALSE
								1	1	45x45	pcc		0.686534	SpatialScope	18x29	TRUE								0.650221	0.861233	50x50	pcc		0.231894	SpatialScope	50x50	FALSE
								1	1	45x45	pcc		0.716165	SpatialScope	18x29	TRUE								-0.119452	0.0123105	50x50	pcc		0.404904	SpatialScope	50x50	TRUE
								1	1	45x45	pcc		0.705699	SpatialScope	18x29	TRUE								0.862836	0.835224	50x50	pcc		0.47633	SpatialScope	50x50	TRUE
								1	1	45x45	pcc		0.358611	SpatialScope	18x29	FALSE								0.878595	0.878595	50x50	pcc		0.438359	SpatialScope	50x50	TRUE
								1	1	45x45	pcc		0.768817	SpatialScope	18x29	TRUE								0.683177	0.561493	50x50	pcc		0.348297	SpatialScope	50x50	TRUE
								0.666667	0.666667	45x45	pcc		0.708174	SpatialScope	18x29	TRUE								0.27295	0.0200832	50x50	pcc		0.515716	SpatialScope	50x50	TRUE
								1	1	45x45	pcc		0.566958	SpatialScope	18x29	FALSE								0.225413	0.432145	50x50	pcc		0.433078	SpatialScope	50x50	TRUE
								1	1	45x45	pcc		0.609644	SpatialScope	18x29	TRUE								0.887244	0.887244	50x50	pcc		0.279896	SpatialScope	50x50	FALSE
								1	1	45x45	pcc		0.733187	SpatialScope	18x29	TRUE								0.677003	0.677003	50x50	pcc		0.412318	SpatialScope	50x50	TRUE
								1	0.888235	45x45	pcc		0.722485	SpatialScope	18x29	TRUE								0.133333	0.731925	50x50	pcc		0.493694	SpatialScope	50x50	TRUE
								1	1	45x45	pcc		0.813697	SpatialScope	18x29	TRUE								0.527046	0.731925	50x50	pcc		0.473577	SpatialScope	50x50	TRUE
								0.884985	0.884985	45x45	pcc		0.531001	SpatialScope	18x29	TRUE								0.465992	0.648742	50x50	pcc		0.159906	SpatialScope	50x50	FALSE
								0.772727	1	45x45	pcc		0.66948	SpatialScope	18x29	TRUE								0.84699	0.882984	50x50	pcc		0.295185	SpatialScope	50x50	TRUE
								1	1	45x45	pcc		0.701238	SpatialScope	18x29	TRUE								0.582838	0.582838	50x50	pcc		0.34892	SpatialScope	50x50	TRUE
								0.738549	0.534522	45x45	pcc		0.948486	SpatialScope	18x29	TRUE								0.787624	0.988627	50x50	pcc		0.225578	SpatialScope	50x50	FALSE
								0.968864	0.968864	45x45	pcc		0.909499	SpatialScope	18x29	TRUE								0.67242	0.785905	50x50	pcc		0.194297	SpatialScope	50x50	FALSE
								1	1	45x45	pcc		0.86936	SpatialScope	18x29	TRUE								0.409091	1	50x50	pcc		0.375942	SpatialScope	50x50	TRUE
								0.829156	0.829156	45x45	pcc		0.76673	SpatialScope	18x29	FALSE								1	1	50x50	pcc		0.118868	SpatialScope	50x50	FALSE
								1	1	45x45	pcc		0.564119	SpatialScope	18x29	TRUE								0.675	0.675	50x50	pcc		0.25218	SpatialScope	50x50	FALSE
								1	1	45x45	pcc		0.579848	SpatialScope	18x29	TRUE								1	1	50x50	pcc		0.224669	SpatialScope	50x50	TRUE
								1	1	45x45	pcc		0.62612	SpatialScope	18x29	TRUE								0.525487	0.65938	50x50	pcc		0.467472	SpatialScope	50x50	TRUE
								0.829156	0.888235	45x45	pcc		0.721075	SpatialScope	18x29	TRUE								1	1	50x50	pcc		0.392211	SpatialScope	50x50	TRUE
								0.945611	0.945611	45x45	pcc		0.733745	SpatialScope	18x29	TRUE								0.677003	1	50x50	pcc		0.312298	SpatialScope	50x50	FALSE
								1	1	45x45	pcc		0.650856	SpatialScope	18x29	TRUE								1	1	50x50	pcc		0.299858	SpatialScope	50x50	FALSE
								1	1	45x45	pcc		0.666544	SpatialScope	18x29	TRUE								0.525328	0.551991	50x50	pcc		0.295375	SpatialScope	50x50	FALSE
								1	1	45x45	pcc		0.689137	SpatialScope	18x29	TRUE								1	0.887244	50x50	pcc		0.236667	SpatialScope	50x50	FALSE
								1	1	40x40	pcc		0.686824	SpatialScope	18x29	TRUE								0.677003	1	50x50	pcc		0.451691	SpatialScope	50x50	TRUE
								1	1	40x40	pcc		0.451016	SpatialScope	18x29	TRUE								0.98621	0.96	50x50	pcc		0.423089	SpatialScope	50x50	TRUE
								1	1	40x40	pcc		0.411856	SpatialScope	18x29	FALSE								0.929357	1	50x50	pcc		0.383445	SpatialScope	50x50	TRUE
								0.666667	0.666667	40x40	pcc		0.695255	SpatialScope	18x29	TRUE								1	1	50x50	pcc		0.46903	SpatialScope	50x50	TRUE
								1	1	40x40	pcc		0.226123	SpatialScope	18x29	FALSE								1	1	50x50	pcc		0.50497	SpatialScope	50x50	TRUE
								0.945611	0.945611	40x40	pcc		0.505674	SpatialScope	18x29	FALSE								1	0.731925	50x50	pcc		0.313519	SpatialScope	50x50	TRUE
								1	1	40x40	pcc		0.525926	SpatialScope	18x29	TRUE								0.935165	0.677003	50x50	pcc		0.42626	SpatialScope	50x50	TRUE
								1	1	40x40	pcc		0.671924	SpatialScope	18x29	TRUE								1	1	50x50	pcc		0.389517	SpatialScope	50x50	TRUE
								1	1	40x40	pcc		0.71343	SpatialScope	18x29	TRUE								1	1	50x50	pcc		0.411904	SpatialScope	50x50	TRUE
								1	1	40x40	pcc		0.640169	SpatialScope	18x29	TRUE								0.885965	0.946292	50x50	pcc		0.258724	SpatialScope	50x50	TRUE
								0.888235	0.888235	40x40	pcc		0.588441	SpatialScope	18x29	TRUE								0.527046	0.887244	50x50	pcc		0.420906	SpatialScope	50x50	TRUE
								1	1	40x40	pcc		0.695797	SpatialScope	18x29	TRUE								0.779762	0.470238	50x50	pcc		0.398876	SpatialScope	50x50	TRUE
								1	1	40x40	pcc		0.662529	SpatialScope	18x29	TRUE								0.50957	0.650221	50x50	pcc		0.372905	SpatialScope	50x50	TRUE
								1	1	40x40	pcc		0.658253	SpatialScope	18x29	TRUE								0.561951	0.946292	50x50	pcc		0.224052	SpatialScope	50x50	FALSE
								1	1	40x40	pcc		0.558599	SpatialScope	18x29	TRUE								0.844753	0.974481	50x50	pcc		0.421007	SpatialScope	50x50	TRUE
								1	1	40x40	pcc		0.630749	SpatialScope	18x29	TRUE								0.0113315	-0.135978	50x50	pcc		0.460915	SpatialScope	50x50	TRUE
								1	1	40x40	pcc		0.551264	SpatialScope	18x29	TRUE								0.487377	0.428207	50x50	pcc		0.254819	SpatialScope	50x50	TRUE
								0.666667	0.666667	40x40	pcc		0.525188	SpatialScope	18x29	TRUE								0.861395	0.263021	50x50	pcc		0.366998	SpatialScope	50x50	FALSE
								0.756098	0.756098	40x40	pcc		0.443101	SpatialScope	18x29	FALSE								0.561951	0.946292	50x50	pcc		0.497318	SpatialScope	50x50	FALSE
								1	0.83205	40x40	pcc		0.677201	SpatialScope	18x29	TRUE								-0.189107	-0.189107	50x50	pcc		0.45235	SpatialScope	50x50	TRUE
								1	1	40x40	pcc		0.737685	SpatialScope	18x29	TRUE								0.611953	0.890509	50x50	pcc		0.572879	SpatialScope	50x50	FALSE
								1	1	40x40	pcc		0.670286	SpatialScope	18x29	FALSE								0.525487	0.582223	50x50	pcc		0.509632	SpatialScope	50x50	FALSE
								-0.111111	1	40x40	pcc		0.274551	SpatialScope	18x29	FALSE								0.956892	0.929503	50x50	pcc		0.3702	SpatialScope	50x50	FALSE
								1	1	40x40	pcc		0.721967	SpatialScope	18x29	TRUE								0.807332	0.961197	50x50	pcc		0.52908	SpatialScope	50x50	TRUE
								0.772727	0.772727	40x40	pcc		0.604281	SpatialScope	18x29	TRUE								0.781929	0.933673	50x50	pcc		0.491602	SpatialScope	50x50	TRUE
								0.884985	0.884985	40x40	pcc		0.369607	SpatialScope	18x29	FALSE								0.862836	0.862836	50x50	pcc		0.338175	SpatialScope	50x50	TRUE
								0.872872	0.872872	40x40	pcc		0.555588	SpatialScope	18x29	TRUE								-0.115728	0.943701	50x50	pcc		0.435193	SpatialScope	50x50	TRUE
								1	1	40x40	pcc		0.683399	SpatialScope	18x29	TRUE								0.677003	1	50x50	pcc		0.439048	SpatialScope	50x50	FALSE
								1	1	40x40	pcc		0.683669	SpatialScope	18x29	TRUE								0.566667	0.566667	50x50	pcc		0.491234	SpatialScope	50x50	TRUE
								1	1	40x40	pcc		0.228342	SpatialScope	18x29	FALSE								1	1	50x50	pcc		0.383083	SpatialScope	50x50	TRUE
								0.738549	0.738549	40x40	pcc		0.429379	SpatialScope	18x29	FALSE								0.211667	0.16129	50x50	pcc		0.385723	SpatialScope	50x50	FALSE
								0.583333	0.583333	40x40	pcc		0.645181	SpatialScope	18x29	TRUE								-0.0635001	0.16129	50x50	pcc		0.196188	SpatialScope	50x50	FALSE
								1	1	40x40	pcc		0.378975	SpatialScope	18x29	FALSE								0.951104	0.935165	50x50	pcc		0.236865	SpatialScope	50x50	FALSE
								1	1	40x40	pcc		0.679949	SpatialScope	18x29	TRUE								0.850532	0.762659	50x50	pcc		0.402448	SpatialScope	50x50	FALSE
								1	1	40x40	pcc		0.316232	SpatialScope	18x29	FALSE								1	1	50x50	pcc		0.241357	SpatialScope	50x50	FALSE
								-0.111111	1	40x40	pcc		0.67421	SpatialScope	18x29	TRUE								0.963857	0.969003	50x50	pcc		0.317476	SpatialScope	50x50	FALSE
								1	1	40x40	pcc		0.623269	SpatialScope	18x29	TRUE								0.561951	0.561951	50x50	pcc		0.251957	SpatialScope	50x50	FALSE
								1	1	40x40	pcc		0.5607	SpatialScope	18x29	TRUE								1	1	50x50	pcc		0.309853	SpatialScope	50x50	FALSE
								1	1	40x40	pcc		0.628575	SpatialScope	18x29	TRUE								1	1	50x50	pcc		0.375933	SpatialScope	50x50	TRUE
								0.884985	0.884985	40x40	pcc		0.604734	SpatialScope	18x29	TRUE								0.731925	1	50x50	pcc		0.466057	SpatialScope	50x50	TRUE
								0.666667	1	40x40	pcc		0.663826	SpatialScope	18x29	TRUE								1	1	50x50	pcc		0.447261	SpatialScope	50x50	TRUE
								0.666667	1	40x40	pcc		0.554042	SpatialScope	18x29	TRUE								1	1	50x50	pcc		0.41453	SpatialScope	50x50	TRUE
								1	1	40x40	pcc		0.453391	SpatialScope	18x29	FALSE								1	1	50x50	pcc		0.472839	SpatialScope	50x50	TRUE
								1	1	40x40	pcc		0.586967	SpatialScope	18x29	TRUE								0.677003	0.677003	50x50	pcc		0.483464	SpatialScope	50x50	FALSE
								1	1	40x40	pcc		0.539317	SpatialScope	18x29	TRUE								0.767857	0.887244	50x50	pcc		0.391513	SpatialScope	50x50	TRUE
								1	1	40x40	pcc		0.591893	SpatialScope	18x29	TRUE								1	1	50x50	pcc		0.409776	SpatialScope	50x50	TRUE
								1	1	40x40	pcc		0.493036	SpatialScope	18x29	TRUE								1	1	50x50	pcc		0.400023	SpatialScope	50x50	TRUE
								1	1	40x40	pcc		0.681725	SpatialScope	18x29	TRUE								1	0.677003	50x50	pcc		0.471985	SpatialScope	50x50	TRUE
								1	1	40x40	pcc		0.727102	SpatialScope	18x29	TRUE								1	1	50x50	pcc		0.422367	SpatialScope	50x50	TRUE
								0.375	0.375	40x40	pcc		0.721406	SpatialScope	18x29	TRUE								1	1	50x50	pcc		0.491	SpatialScope	50x50	TRUE
								0.364405	0.756098	40x40	pcc		0.710241	SpatialScope	18x29	TRUE								1	1	50x50	pcc		0.301391	SpatialScope	50x50	TRUE
								-0.111111	-0.111111	40x40	pcc		0.604148	SpatialScope	18x29	TRUE								1	1	50x50	pcc		0.235154	SpatialScope	50x50	FALSE
								1	1	40x40	pcc		0.609697	SpatialScope	18x29	TRUE								0.859307	0.992395	50x50	pcc		0.241912	SpatialScope	50x50	FALSE
								0.715678	1	40x40	pcc		0.406818	SpatialScope	18x29	FALSE								0.984579	0.991288	50x50	pcc		0.555747	SpatialScope	50x50	TRUE
								0.884985	0.884985	40x40	pcc		0.682353	SpatialScope	18x29	FALSE								0.677003	-0.0833333	50x50	pcc		0.160506	SpatialScope	50x50	TRUE
								1	1	40x40	pcc		0.181775	SpatialScope	18x29	FALSE								0.731925	1	50x50	pcc		0.532354	SpatialScope	50x50	TRUE
								1	0.960001	40x40	pcc		0.588241	SpatialScope	18x29	TRUE								1	1	50x50	pcc		0.394576	SpatialScope	50x50	FALSE
								1	0.880952	40x40	pcc		0.68596	SpatialScope	18x29	TRUE								1	1	50x50	pcc		0.291971	SpatialScope	50x50	FALSE
								0.666667	1	40x40	pcc		0.719605	SpatialScope	18x29	TRUE								0.934343	0.943701	50x50	pcc		0.477792	SpatialScope	50x50	TRUE
								0.375	0.375	40x40	pcc		0.699401	SpatialScope	18x29	TRUE								0.284268	-0.0833333	50x50	pcc		0.244237	SpatialScope	50x50	FALSE
								0.715678	0.715678	40x40	pcc		0.635675	SpatialScope	18x29	TRUE								0.177123	0.903513	50x50	pcc		0.710182	SpatialScope	50x50	TRUE
								0.411765	0.411765	40x40	pcc		0.651532	SpatialScope	18x29	TRUE								0.632026	0.164957	50x50	pcc		0.35856	SpatialScope	50x50	TRUE
								0.375	1	40x40	pcc		0.673804	SpatialScope	18x29	TRUE								0.0956939	0.244675	50x50	pcc		0.427944	SpatialScope	50x50	TRUE
								1	0.375	40x40	pcc		0.655215	SpatialScope	18x29	TRUE								0.629325	0.943701	50x50	pcc		0.467975	SpatialScope	50x50	TRUE
								0.756098	0.756098	40x40	pcc		0.632612	SpatialScope	18x29	TRUE								0.399945	0.0176446	50x50	pcc		0.465366	SpatialScope	50x50	TRUE
								0.756098	0.756098	40x40	pcc		0.243119	SpatialScope	18x29	FALSE								0.746203	0.164957	50x50	pcc		0.474524	SpatialScope	50x50	TRUE
								0.666667	0.375	40x40	pcc		0.389552	SpatialScope	18x29	FALSE								0.767857	0.887244	50x50	pcc		0.474547	SpatialScope	50x50	TRUE
								1	1	40x40	pcc		0.211835	SpatialScope	18x29	FALSE								0.118644	-0.0789064	50x50	pcc		0.337249	SpatialScope	50x50	TRUE
								0.884985	1	40x40	pcc		0.618746	SpatialScope	18x29	TRUE								0.409091	0.409091	50x50	pcc		0.390719	SpatialScope	50x50	TRUE
								1	1	40x40	pcc		0.332078	SpatialScope	18x29	FALSE								1	1	50x50	pcc		0.18032	SpatialScope	50x50	FALSE
								1	1	40x40	pcc		0.485584	SpatialScope	18x29	FALSE								0.64375	0.877297	50x50	pcc		0.239898	SpatialScope	50x50	FALSE
								0.715678	1	40x40	pcc		0.703365	SpatialScope	18x29	TRUE								0.225374	0.0157589	50x50	pcc		0.30555	SpatialScope	50x50	FALSE
								0.945792	0.945792	40x40	pcc		0.671831	SpatialScope	18x29	TRUE								0.971073	0.974481	50x50	pcc		0.175587	SpatialScope	50x50	FALSE
								1	1	40x40	pcc		0.506483	SpatialScope	18x29	TRUE								0.870712	0.960205	50x50	pcc		0.232474	SpatialScope	50x50	FALSE
								0.884985	0.884985	40x40	pcc		0.57369	SpatialScope	18x29	TRUE								0.934677	0.981209	50x50	pcc		0.519678	SpatialScope	50x50	FALSE
								1	1	40x40	pcc		0.247718	SpatialScope	18x29	FALSE								0.887244	0.887244	50x50	pcc		0.0020454	SpatialScope	50x50	FALSE
								1	0.772727	40x40	pcc		0.315514	SpatialScope	18x29	FALSE								0.680158	0.632026	50x50	pcc		0.211221	SpatialScope	50x50	FALSE
								1	1	40x40	pcc		0.670505	SpatialScope	18x29	TRUE								1	1	50x50	pcc		0.234739	SpatialScope	50x50	FALSE
								1	1	40x40	pcc		0.654619	SpatialScope	18x29	TRUE								1	1	50x50	pcc		0.263309	SpatialScope	50x50	FALSE
								1	1	40x40	pcc		0.203933	SpatialScope	18x29	FALSE								1	1	50x50	pcc		0.360515	SpatialScope	50x50	FALSE
								0.756098	0.756098	40x40	pcc		0.70297	SpatialScope	18x29	TRUE								0.433013	-0.0468293	50x50	pcc		0.324693	SpatialScope	50x50	FALSE
								1	1	40x40	pcc		0.773198	SpatialScope	18x29	TRUE								0.409091	-0.181818	50x50	pcc		0.546375	SpatialScope	50x50	TRUE
								1	1	40x40	pcc		0.623518	SpatialScope	18x29	TRUE								0.566667	0.414758	50x50	pcc		0.5019	SpatialScope	50x50	TRUE
								0.945611	0.945611	40x40	pcc		0.713666	SpatialScope	18x29	TRUE								1	1	50x50	pcc		0.480186	SpatialScope	50x50	TRUE
								1	1	40x40	pcc		0.654694	SpatialScope	18x29	TRUE								0.566667	0.566667	50x50	pcc		0.302135	SpatialScope	50x50	FALSE
								0.738549	0.738549	40x40	pcc		0.726816	SpatialScope	18x29	TRUE								0.95482	0.942809	50x50	pcc		0.501749	SpatialScope	50x50	TRUE
								1	1	40x40	pcc		0.534954	SpatialScope	18x29	TRUE								0.409091	-0.181818	50x50	pcc		0.534972	SpatialScope	50x50	TRUE
								1	1	40x40	pcc		0.568157	SpatialScope	18x29	TRUE								0.762001	0.762001	50x50	pcc		0.535806	SpatialScope	50x50	TRUE
								0.738549	1	40x40	pcc		0.319697	SpatialScope	18x29	FALSE								1	1	50x50	pcc		0.485544	SpatialScope	50x50	TRUE
								1	1	40x40	pcc		0.70559	SpatialScope	18x29	TRUE								0.409091	0.409091	50x50	pcc		0.473694	SpatialScope	50x50	TRUE
								0.772727	0.738549	40x40	pcc		0.701145	SpatialScope	18x29	TRUE								0.409091	0.677003	50x50	pcc		0.445655	SpatialScope	50x50	TRUE
								1	1	40x40	pcc		0.278468	SpatialScope	18x29	FALSE								1	1	50x50	pcc		0.465556	SpatialScope	50x50	TRUE
								0.777778	0.777778	40x40	pcc		0.713966	SpatialScope	18x29	TRUE								0.935165	0.935165	50x50	pcc		0.437777	SpatialScope	50x50	TRUE
								1	-0.111111	40x40	pcc		0.27094	SpatialScope	18x29	FALSE								0.580645	0.16129	50x50	pcc		0.213816	SpatialScope	50x50	FALSE
								1	1	40x40	pcc		0.691133	SpatialScope	18x29	TRUE								1	1	50x50	pcc		0.493247	SpatialScope	50x50	TRUE
								0.52381	0.52381	40x40	pcc		0.743241	SpatialScope	18x29	TRUE								1	1	50x50	pcc		0.410646	SpatialScope	50x50	TRUE
								0.375	0.375	40x40	pcc		0.686333	SpatialScope	18x29	TRUE								0.409091	0.409091	50x50	pcc		0.504885	SpatialScope	50x50	TRUE
								0.715678	1	40x40	pcc		0.671986	SpatialScope	18x29	TRUE								1	1	50x50	pcc		0.28954	SpatialScope	50x50	FALSE
								1	1	40x40	pcc		0.660882	SpatialScope	18x29	FALSE								0.993435	0.98921	50x50	pcc		0.52339	SpatialScope	50x50	TRUE
								0.666667	0.666667	40x40	pcc		0.287255	SpatialScope	18x29	FALSE								0.762108	0.976296	50x50	pcc		0.299661	SpatialScope	50x50	FALSE
								0.723629	0.723629	40x40	pcc		0.413459	SpatialScope	18x29	FALSE								1	1	50x50	pcc		0.224403	SpatialScope	50x50	FALSE
								0.945792	0.945792	40x40	pcc		0.334948	SpatialScope	18x29	FALSE								0.933673	0.969124	50x50	pcc		0.17897	SpatialScope	50x50	FALSE
								0.666667	0.666667	40x40	pcc		0.941165	SpatialScope	18x29	TRUE								1	1	50x50	pcc		0.3403	SpatialScope	50x50	FALSE
								1	1	40x40	pcc		0.140405	SpatialScope	18x29	FALSE								1	1	50x50	pcc		0.206461	SpatialScope	50x50	FALSE
								1	1	40x40	pcc		0.469844	SpatialScope	18x29	FALSE								1	1	50x50	pcc		0.609335	SpatialScope	50x50	TRUE
								1	1	40x40	pcc		0.266987	SpatialScope	18x29	FALSE								0.630358	0.463887	50x50	pcc		0.486868	SpatialScope	50x50	TRUE
								1	1	40x40	pcc		0.171464	SpatialScope	18x29	FALSE								0.843065	0.937515	50x50	pcc		0.402988	SpatialScope	50x50	TRUE
								0.756098	0.756098	40x40	pcc		0.961491	SpatialScope	18x29	TRUE								0.810352	0.702381	50x50	pcc		0.26905	SpatialScope	50x50	FALSE
								0.884985	1	40x40	pcc		0.769906	SpatialScope	18x29	TRUE								0.904507	0.965059	50x50	pcc		0.382101	SpatialScope	50x50	TRUE
								0.666667	0.666667	40x40	pcc		0.6148	SpatialScope	18x29	TRUE								0.946877	0.263021	50x50	pcc		0.204029	SpatialScope	50x50	FALSE
								1	1	40x40	pcc		0.455045	SpatialScope	18x29	FALSE								0.409091	0.409091	50x50	pcc		0.189223	SpatialScope	50x50	FALSE
								1	1	40x40	pcc		0.58743	SpatialScope	18x29	TRUE								0.569803	0.84699	50x50	pcc		0.259691	SpatialScope	50x50	FALSE
								1	1	40x40	pcc		0.646841	SpatialScope	18x29	TRUE								0.304132	0.335466	50x50	pcc		0.33819	SpatialScope	50x50	FALSE
								0.756098	0.756098	40x40	pcc		0.253804	SpatialScope	18x29	FALSE								0.0226649	0.573341	50x50	pcc		0.461979	SpatialScope	50x50	TRUE
								1	1	40x40	pcc		0.528519	SpatialScope	18x29	TRUE								0.582838	0.946292	50x50	pcc		0.405974	SpatialScope	50x50	FALSE
								1	0.52381	40x40	pcc		0.452486	SpatialScope	18x29	TRUE								0.359025	0.946292	50x50	pcc		0.316735	SpatialScope	50x50	FALSE
								0.884985	0.756098	40x40	pcc		0.375659	SpatialScope	18x29	FALSE								0.414758	0.767857	50x50	pcc		0.29997	SpatialScope	50x50	FALSE
								1	1	40x40	pcc		0.648521	SpatialScope	18x29	TRUE								0.255692	0.974481	50x50	pcc		0.420629	SpatialScope	50x50	TRUE
								1	1	40x40	pcc		0.659549	SpatialScope	18x29	TRUE								0.723404	0.595491	50x50	pcc		0.365269	SpatialScope	50x50	TRUE
								0.756098	1	40x40	pcc		0.68427	SpatialScope	18x29	TRUE								0.885965	0.946292	50x50	pcc		0.337071	SpatialScope	50x50	FALSE
								1	1	40x40	pcc		0.644109	SpatialScope	18x29	TRUE								0.956954	0.956954	50x50	pcc		0.397929	SpatialScope	50x50	TRUE
								1	1	40x40	pcc		0.390312	SpatialScope	18x29	FALSE								0.238926	0.238926	50x50	pcc		0.204955	SpatialScope	50x50	TRUE
								0.846154	0.874475	40x40	pcc		0.632935	SpatialScope	18x29	TRUE								0.885994	0.0631031	50x50	pcc		0.413452	SpatialScope	50x50	TRUE
								1	1	40x40	pcc		0.306097	SpatialScope	18x29	FALSE								0.0151515	0.0128332	50x50	pcc		0.387205	SpatialScope	50x50	TRUE
								0.945611	0.880952	40x40	pcc		0.739952	SpatialScope	18x29	TRUE								-0.0833333	-0.0833333	50x50	pcc		0.290261	SpatialScope	50x50	FALSE
								1	1	40x40	pcc		0.646569	SpatialScope	18x29	TRUE								0.566667	0.566667	50x50	pcc		0.523667	SpatialScope	50x50	TRUE
								1	1	40x40	pcc		0.732246	SpatialScope	18x29	TRUE								0.00959765	0.00744694	50x50	pcc		0.294435	SpatialScope	50x50	FALSE
								1	1	40x40	pcc		0.709123	SpatialScope	18x29	TRUE								1	1	50x50	pcc		0.319733	SpatialScope	50x50	FALSE
								0.375	0.375	40x40	pcc		0.58273	SpatialScope	18x29	TRUE								0.790323	0.790323	50x50	pcc		0.450547	SpatialScope	50x50	TRUE
								0.772727	1	40x40	pcc		0.559484	SpatialScope	18x29	FALSE								0.640257	0.689019	50x50	pcc		0.213858	SpatialScope	50x50	TRUE
								0.756098	1	40x40	pcc		0.190546	SpatialScope	18x29	FALSE								1	1	50x50	pcc		0.383151	SpatialScope	50x50	TRUE
								1	1	40x40	pcc		0.467659	SpatialScope	18x29	FALSE								0.72919	0.981209	50x50	pcc		0.432606	SpatialScope	50x50	FALSE
								1	1	40x40	pcc		0.719489	SpatialScope	18x29	TRUE								0.409091	0.409091	50x50	pcc		0.482941	SpatialScope	50x50	TRUE
								0.666667	0.666667	40x40	pcc		0.424101	SpatialScope	18x29	FALSE								1	1	50x50	pcc		0.424542	SpatialScope	50x50	TRUE
								1	1	40x40	pcc		0.282161	SpatialScope	18x29	FALSE								1	1	50x50	pcc		0.255309	SpatialScope	50x50	TRUE
								1	1	40x40	pcc		0.258139	SpatialScope	18x29	FALSE								0.762001	0.273577	50x50	pcc		0.405521	SpatialScope	50x50	TRUE
								1	1	40x40	pcc		0.572937	SpatialScope	18x29	TRUE								1	1	50x50	pcc		0.432036	SpatialScope	50x50	TRUE
								1	1	40x40	pcc		0.123774	SpatialScope	18x29	FALSE								1	1	50x50	pcc		0.41768	SpatialScope	50x50	FALSE
								1	1	40x40	pcc		0.468385	SpatialScope	18x29	FALSE								1	1	50x50	pcc		0.470214	SpatialScope	50x50	TRUE
								1	1	40x40	pcc		0.429274	SpatialScope	18x29	FALSE								1	1	50x50	pcc		0.468472	SpatialScope	50x50	FALSE
								1	1	40x40	pcc		0.576974	SpatialScope	18x29	TRUE								0.790323	0.790323	50x50	pcc		0.422115	SpatialScope	50x50	TRUE
								1	1	40x40	pcc		0.427666	SpatialScope	18x29	FALSE								0.677003	0.677003	50x50	pcc		0.435958	SpatialScope	50x50	TRUE
								1	1	40x40	pcc		0.606601	SpatialScope	18x29	TRUE								1	1	50x50	pcc		0.292616	SpatialScope	50x50	TRUE
								1	1	40x40	pcc		0.237715	SpatialScope	18x29	FALSE								0.486834	0.762001	50x50	pcc		0.310267	SpatialScope	50x50	FALSE
								1	1	40x40	pcc		0.217306	SpatialScope	18x29	FALSE								1	-0.0833333	50x50	pcc		0.461094	SpatialScope	50x50	TRUE
								1	1	40x40	pcc		0.524613	SpatialScope	18x29	FALSE								0.892099	0.806559	50x50	pcc		0.497643	SpatialScope	50x50	TRUE
								1	1	40x40	pcc		0.591098	SpatialScope	18x29	TRUE								0.991298	0.924681	50x50	pcc		0.490198	SpatialScope	50x50	TRUE
								1	1	40x40	pcc		0.749605	SpatialScope	18x29	TRUE								-0.0789064	0.946877	50x50	pcc		0.313669	SpatialScope	50x50	FALSE
								0.884985	0.884985	40x40	pcc		0.693628	SpatialScope	18x29	TRUE								1	1	50x50	pcc		0.461386	SpatialScope	50x50	TRUE
								1	1	40x40	pcc		0.382249	SpatialScope	18x29	FALSE								0.414758	0.414758	50x50	pcc		0.351959	SpatialScope	50x50	TRUE
								1	0.756098	40x40	pcc		0.417404	SpatialScope	18x29	FALSE								1	1	50x50	pcc		0.380802	SpatialScope	50x50	FALSE
								0.772727	0.888235	40x40	pcc		0.247053	SpatialScope	18x29	FALSE								1	1	50x50	pcc		0.400459	SpatialScope	50x50	TRUE
								0.640712	0.770833	40x40	pcc		0.693754	SpatialScope	18x29	TRUE								0.856836	0.610426	50x50	pcc		0.267087	SpatialScope	50x50	FALSE
								1	1	40x40	pcc		0.67583	SpatialScope	18x29	TRUE								1	0.974961	50x50	pcc		0.464448	SpatialScope	50x50	TRUE
								0.52381	0.52381	40x40	pcc		0.299892	SpatialScope	18x29	FALSE								0.758215	0.90354	50x50	pcc		0.519707	SpatialScope	50x50	TRUE
								0.945611	0.945611	40x40	pcc		0.405495	SpatialScope	18x29	FALSE								0.946259	0.946259	50x50	pcc		0.376846	SpatialScope	50x50	FALSE
								0.745356	0.745356	40x40	pcc		0.381414	SpatialScope	18x29	FALSE								0.68793	0.326434	50x50	pcc		0.237975	SpatialScope	50x50	FALSE
								1	1	40x40	pcc		0.287003	SpatialScope	18x29	FALSE								0.525487	0.606061	50x50	pcc		0.396908	SpatialScope	50x50	FALSE
								1	1	40x40	pcc		0.71779	SpatialScope	18x29	TRUE								0.90354	0.817913	50x50	pcc		0.375116	SpatialScope	50x50	FALSE
								1	1	40x40	pcc		0.66388	SpatialScope	18x29	TRUE								0.303571	0.887244	50x50	pcc		0.297224	SpatialScope	50x50	FALSE
								0.715678	0.715678	40x40	pcc		0.686069	SpatialScope	18x29	TRUE								1	1	50x50	pcc		0.379343	SpatialScope	50x50	TRUE
								0.756098	0.756098	40x40	pcc		0.262246	SpatialScope	18x29	FALSE								0.409091	0.677003	50x50	pcc		0.473269	SpatialScope	50x50	TRUE
								1	1	40x40	pcc		0.216316	SpatialScope	18x29	FALSE								0.593729	0.943701	50x50	pcc		0.477056	SpatialScope	50x50	TRUE
								0.375	0.375	40x40	pcc		0.527872	SpatialScope	18x29	FALSE								0.903513	0.980072	50x50	pcc		0.535523	SpatialScope	50x50	FALSE
								0.666667	0.666667	40x40	pcc		0.623039	SpatialScope	18x29	TRUE								0.959979	0.965059	50x50	pcc		0.416227	SpatialScope	50x50	FALSE
								0.375	1	40x40	pcc		0.300096	SpatialScope	18x29	FALSE								0.939535	0.974481	50x50	pcc		0.39663	SpatialScope	50x50	TRUE
								1	1	40x40	pcc		0.607255	SpatialScope	18x29	TRUE								1	1	50x50	pcc		0.324882	SpatialScope	50x50	FALSE
								1	1	40x40	pcc		0.652118	SpatialScope	18x29	TRUE								0.951104	0.953169	50x50	pcc		0.358874	SpatialScope	50x50	FALSE
								0.945792	0.945792	40x40	pcc		0.505147	SpatialScope	18x29	TRUE								0.90354	1	50x50	pcc		0.510303	SpatialScope	50x50	TRUE
								1	1	40x40	pcc		0.68113	SpatialScope	18x29	TRUE								0.44766	0.0960265	50x50	pcc		0.354961	SpatialScope	50x50	TRUE
								1	1	40x40	pcc		0.589539	SpatialScope	18x29	TRUE								1	-0.0833333	50x50	pcc		0.394881	SpatialScope	50x50	FALSE
								1	1	40x40	pcc		0.291855	SpatialScope	18x29	FALSE								0.566667	0.566667	50x50	pcc		0.354464	SpatialScope	50x50	FALSE
								1	1	40x40	pcc		0.544562	SpatialScope	18x29	TRUE								1	0.767857	50x50	pcc		0.479814	SpatialScope	50x50	TRUE
								1	1	40x40	pcc		0.257839	SpatialScope	18x29	FALSE								-0.3	0.133333	50x50	pcc		0.401975	SpatialScope	50x50	TRUE
								1	1	40x40	pcc		0.485749	SpatialScope	18x29	FALSE								0.767857	0.767857	50x50	pcc		0.368303	SpatialScope	50x50	TRUE
								0.889297	0.889297	40x40	pcc		0.208979	SpatialScope	18x29	FALSE								0.878595	0.878595	50x50	pcc		0.272165	SpatialScope	50x50	FALSE
								0.715678	0.715678	40x40	pcc		0.327383	SpatialScope	18x29	FALSE								0.969124	0.933673	50x50	pcc		0.343523	SpatialScope	50x50	TRUE
								1	1	40x40	pcc		0.35269	SpatialScope	18x29	FALSE								1	1	50x50	pcc		0.406534	SpatialScope	50x50	FALSE
								1	0.872872	40x40	pcc		0.207967	SpatialScope	18x29	FALSE								0.919014	0.987421	50x50	pcc		0.335862	SpatialScope	50x50	TRUE
								1	1	40x40	pcc		0.289141	SpatialScope	18x29	FALSE								0.732679	0.80898	50x50	pcc		0.3775	SpatialScope	50x50	TRUE
								0.907841	0.772539	40x40	pcc		0.617334	SpatialScope	18x29	TRUE								1	1	50x50	pcc		0.243346	SpatialScope	50x50	FALSE
								0.884985	0.884985	40x40	pcc		0.632254	SpatialScope	18x29	TRUE								1	-0.0833333	50x50	pcc		0.432894	SpatialScope	50x50	TRUE
								1	1	40x40	pcc		0.666425	SpatialScope	18x29	TRUE								1	1	50x50	pcc		0.382367	SpatialScope	50x50	FALSE
								0.829156	0.80403	40x40	pcc		0.643658	SpatialScope	18x29	TRUE								0.892099	0.892099	50x50	pcc		0.525441	SpatialScope	50x50	TRUE
								0.880952	0.945611	40x40	pcc		0.637643	SpatialScope	18x29	TRUE								1	1	50x50	pcc		0.501833	SpatialScope	50x50	TRUE
								1	0.888235	40x40	pcc		0.750088	SpatialScope	18x29	TRUE								0.639602	0.639602	50x50	pcc		0.361406	SpatialScope	50x50	TRUE
								1	0.945792	40x40	pcc		0.465845	SpatialScope	18x29	FALSE								1	1	50x50	pcc		0.38739	SpatialScope	50x50	FALSE
								0.745356	1	40x40	pcc		0.65592	SpatialScope	18x29	TRUE								1	1	50x50	pcc		0.42809	SpatialScope	50x50	FALSE
								0.545455	0.80403	40x40	pcc		0.575976	SpatialScope	18x29	FALSE								1	1	50x50	pcc		0.470834	SpatialScope	50x50	TRUE
								0.268293	0.715678	40x40	pcc		0.695647	SpatialScope	18x29	TRUE								1	1	50x50	pcc		0.358667	SpatialScope	50x50	FALSE
								1	1	40x40	pcc		0.515562	SpatialScope	18x29	TRUE								1	1	50x50	pcc		0.378498	SpatialScope	50x50	TRUE
								1	1	40x40	pcc		0.692246	SpatialScope	18x29	TRUE								0.985705	0.980306	50x50	pcc		0.29022	SpatialScope	50x50	FALSE
								1	1	40x40	pcc		0.53113	SpatialScope	18x29	TRUE								0.296968	0.958779	50x50	pcc		0.452548	SpatialScope	50x50	TRUE
								0.715678	0.715678	40x40	pcc		0.679652	SpatialScope	18x29	TRUE								1	1	50x50	pcc		0.438577	SpatialScope	50x50	TRUE
								0.888235	0.888235	40x40	pcc		0.675642	SpatialScope	18x29	TRUE								1	0.677003	50x50	pcc		0.291999	SpatialScope	50x50	TRUE
								0.311805	0.534522	40x40	pcc		0.653061	SpatialScope	18x29	TRUE								1	0.839372	50x50	pcc		0.438582	SpatialScope	50x50	TRUE
								0.888235	1	40x40	pcc		0.6124	SpatialScope	18x29	FALSE								0.779661	0.861395	50x50	pcc		0.411819	SpatialScope	50x50	TRUE
								1	1	40x40	pcc		0.421165	SpatialScope	18x29	FALSE								0.808887	0.861395	50x50	pcc		0.407325	SpatialScope	50x50	FALSE
								1	1	40x40	pcc		0.682728	SpatialScope	18x29	TRUE								0.376712	0.415524	50x50	pcc		0.437495	SpatialScope	50x50	TRUE
								1	1	40x40	pcc		0.894632	SpatialScope	18x29	TRUE								0.370968	0.370968	50x50	pcc		0.376761	SpatialScope	50x50	TRUE
								1	1	40x40	pcc		0.576054	SpatialScope	18x29	FALSE								0.710168	0.7884	50x50	pcc		0.369687	SpatialScope	50x50	TRUE
								1	0.945611	40x40	pcc		0.696644	SpatialScope	18x29	TRUE								0.514553	0.745744	50x50	pcc		0.295435	SpatialScope	50x50	TRUE
								1	1	40x40	pcc		0.612347	SpatialScope	18x29	TRUE								0.247025	0.476405	50x50	pcc		0.445011	SpatialScope	50x50	FALSE
								1	1	40x40	pcc		0.554325	SpatialScope	18x29	FALSE								1	1	50x50	pcc		0.437722	SpatialScope	50x50	FALSE
								1	1	40x40	pcc		0.206241	SpatialScope	18x29	FALSE								0.895188	0.633445	50x50	pcc		0.366968	SpatialScope	50x50	TRUE
								0.715678	0.715678	40x40	pcc		0.532166	SpatialScope	18x29	TRUE								0.205044	0.936891	50x50	pcc		0.229833	SpatialScope	50x50	FALSE
								1	1	40x40	pcc		0.375421	SpatialScope	18x29	FALSE								0.835224	0.835224	50x50	pcc		0.256613	SpatialScope	50x50	FALSE
								1	1	40x40	pcc		0.34181	SpatialScope	18x29	FALSE								0.409091	1	50x50	pcc		0.384544	SpatialScope	50x50	FALSE
								0.715678	0.715678	40x40	pcc		0.710901	SpatialScope	18x29	TRUE								0.737468	0.946292	50x50	pcc		0.399587	SpatialScope	50x50	FALSE
								1	1	40x40	pcc		0.654194	SpatialScope	18x29	TRUE								0.486834	0.790323	50x50	pcc		0.648365	SpatialScope	50x50	TRUE
								0.715678	0.715678	40x40	pcc		0.222088	SpatialScope	18x29	FALSE								0.904025	0.911305	50x50	pcc		0.715404	SpatialScope	50x50	FALSE
								0.756098	1	40x40	pcc		0.374229	SpatialScope	18x29	FALSE								0.660543	0.98978	50x50	pcc		0.640541	SpatialScope	50x50	FALSE
								0.666667	0.666667	40x40	pcc		0.659458	SpatialScope	18x29	TRUE								0.960205	0.974481	50x50	pcc		0.408011	SpatialScope	50x50	FALSE
								1	1	40x40	pcc		0.348083	SpatialScope	18x29	FALSE								0.630358	0.650221	50x50	pcc		0.241869	SpatialScope	50x50	FALSE
								1	1	40x40	pcc		0.351653	SpatialScope	18x29	FALSE								0.12088	0.188137	50x50	pcc		0.493851	SpatialScope	50x50	TRUE
								1	1	40x40	pcc		0.94877	SpatialScope	18x29	TRUE								0.126172	0.122024	50x50	pcc		0.204201	SpatialScope	50x50	FALSE
								1	1	40x40	pcc		0.774604	SpatialScope	18x29	TRUE								-0.186174	-0.186174	50x50	pcc		0.525565	SpatialScope	50x50	FALSE
								1	0.968864	40x40	pcc		0.8169	SpatialScope	18x29	TRUE								1	1	50x50	pcc		0.470925	SpatialScope	50x50	FALSE
								1	1	40x40	pcc		0.969638	SpatialScope	18x29	TRUE								1	1	50x50	pcc		0.437546	SpatialScope	50x50	TRUE
								0.888235	0.888235	40x40	pcc		0.961744	SpatialScope	18x29	TRUE								1	1	50x50	pcc		0.960831	SpatialScope	50x50	TRUE
								1	1	40x40	pcc		0.453355	SpatialScope	18x29	FALSE								-0.0833333	1	50x50	pcc		0.387404	SpatialScope	50x50	TRUE
								1	1	40x40	pcc		0.691613	SpatialScope	18x29	TRUE								1	1	50x50	pcc		0.378936	SpatialScope	50x50	TRUE
								1	1	40x40	pcc		0.561465	SpatialScope	18x29	TRUE								0.956954	0.865928	50x50	pcc		0.243181	SpatialScope	50x50	TRUE
								1	1	40x40	pcc		0.35111	SpatialScope	18x29	FALSE								0.710168	0.629325	50x50	pcc		0.427822	SpatialScope	50x50	TRUE
								1	1	40x40	pcc		0.655074	SpatialScope	18x29	TRUE								0.978081	0.987421	50x50	pcc		0.351271	SpatialScope	50x50	TRUE
								1	1	40x40	pcc		0.206169	SpatialScope	18x29	FALSE								0.885965	0.946292	50x50	pcc		0.51255	SpatialScope	50x50	TRUE
								0.768122	0.898717	40x40	pcc		0.515351	SpatialScope	18x29	TRUE								1	1	50x50	pcc		0.430289	SpatialScope	50x50	TRUE
								0.715678	0.715678	40x40	pcc		0.660288	SpatialScope	18x29	TRUE								1	1	50x50	pcc		0.358864	SpatialScope	50x50	TRUE
								1	1	40x40	pcc		0.708408	SpatialScope	18x29	TRUE								0.731925	0.731925	50x50	pcc		0.499869	SpatialScope	50x50	TRUE
								1	1	40x40	pcc		0.683803	SpatialScope	18x29	TRUE								1	0.731925	50x50	pcc		0.448484	SpatialScope	50x50	TRUE
								0.715678	1	40x40	pcc		0.348376	SpatialScope	18x29	FALSE								1	1	50x50	pcc		0.344709	SpatialScope	50x50	TRUE
								0.375	0.375	40x40	pcc		0.645971	SpatialScope	18x29	TRUE								1	1	50x50	pcc		0.386491	SpatialScope	50x50	TRUE
								0.545455	0.798272	40x40	pcc		0.333157	SpatialScope	18x29	FALSE								1	1	50x50	pcc		0.359687	SpatialScope	50x50	TRUE
								1	1	40x40	pcc		0.656447	SpatialScope	18x29	TRUE								1	1	50x50	pcc		0.464065	SpatialScope	50x50	TRUE
								1	1	40x40	pcc		0.572027	SpatialScope	18x29	FALSE								1	1	50x50	pcc		0.407041	SpatialScope	50x50	TRUE
								0.715678	0.715678	40x40	pcc		0.717838	SpatialScope	18x29	TRUE								1	1	50x50	pcc		0.460181	SpatialScope	50x50	TRUE
								1	1	40x40	pcc		0.686821	SpatialScope	18x29	TRUE								1	0.409091	50x50	pcc		0.412205	SpatialScope	50x50	TRUE
								1	1	40x40	pcc		0.613533	SpatialScope	18x29	TRUE								1	1	50x50	pcc		0.555916	SpatialScope	50x50	TRUE
								1	1	40x40	pcc		0.682746	SpatialScope	18x29	TRUE								0.80303	0.808887	50x50	pcc		0.423352	SpatialScope	50x50	FALSE
								0.884985	0.884985	40x40	pcc		0.773683	SpatialScope	18x29	TRUE								0.980733	0.996286	50x50	pcc		0.407131	SpatialScope	50x50	TRUE
								0.930556	0.968822	40x40	pcc		0.40189	SpatialScope	18x29	FALSE								0.69677	0.751148	50x50	pcc		0.312416	SpatialScope	50x50	FALSE
								0.777778	0.889297	40x40	pcc		0.713473	SpatialScope	18x29	TRUE								-0.0833333	1	50x50	pcc		0.199705	SpatialScope	50x50	FALSE
								1	1	40x40	pcc		0.666248	SpatialScope	18x29	TRUE								1	1	50x50	pcc		0.211734	SpatialScope	50x50	FALSE
								1	1	40x40	pcc		0.49228	SpatialScope	18x29	FALSE								-0.0833333	-0.0833333	50x50	pcc		0.307531	SpatialScope	50x50	FALSE
								0.829156	0.559259	40x40	pcc		0.416805	SpatialScope	18x29	FALSE								1	1	50x50	pcc		0.259897	SpatialScope	50x50	FALSE
								1	1	40x40	pcc		0.697282	SpatialScope	18x29	TRUE								1	1	50x50	pcc		0.448256	SpatialScope	50x50	FALSE
								1	1	40x40	pcc		0.668749	SpatialScope	18x29	TRUE								0.810352	0.470238	50x50	pcc		0.546611	SpatialScope	50x50	TRUE
								1	1	40x40	pcc		0.445719	SpatialScope	18x29	FALSE								0.643836	0.757252	50x50	pcc		0.563592	SpatialScope	50x50	TRUE
								0.666667	0.375	40x40	pcc		0.253969	SpatialScope	18x29	FALSE								0.554024	0.228271	50x50	pcc		0.37123	SpatialScope	50x50	FALSE
								1	1	40x40	pcc		0.295763	SpatialScope	18x29	FALSE								0.731925	1	50x50	pcc		0.548434	SpatialScope	50x50	TRUE
								1	1	40x40	pcc		0.660324	SpatialScope	18x29	TRUE								0.535766	0.556038	50x50	pcc		0.497943	SpatialScope	50x50	FALSE
								1	1	40x40	pcc		0.66046	SpatialScope	18x29	TRUE								1	1	50x50	pcc		0.584825	SpatialScope	50x50	TRUE
								1	1	40x40	pcc		0.615075	SpatialScope	18x29	TRUE								0.912357	0.986103	50x50	pcc		0.464822	SpatialScope	50x50	TRUE
								1	0.884985	40x40	pcc		0.560433	SpatialScope	18x29	TRUE								1	1	50x50	pcc		0.424389	SpatialScope	50x50	FALSE
								1	0.715678	40x40	pcc		0.569586	SpatialScope	18x29	FALSE								0.677003	0.677003	50x50	pcc		0.168239	SpatialScope	50x50	FALSE
								0.872872	1	40x40	pcc		0.746436	SpatialScope	18x29	TRUE								0.758215	0.946877	50x50	pcc		0.491914	SpatialScope	50x50	TRUE
								1	1	40x40	pcc		0.67501	SpatialScope	18x29	TRUE								1	1	50x50	pcc		0.49073	SpatialScope	50x50	TRUE
								1	1	40x40	pcc		0.298884	SpatialScope	18x29	FALSE								0.969124	0.969124	50x50	pcc		0.519416	SpatialScope	50x50	TRUE
								1	1	40x40	pcc		0.659194	SpatialScope	18x29	TRUE								0.916035	0.959548	50x50	pcc		0.325249	SpatialScope	50x50	FALSE
								1	1	40x40	pcc		0.279722	SpatialScope	18x29	FALSE								0.714744	0.957841	50x50	pcc		0.376361	SpatialScope	50x50	FALSE
								0.666667	1	40x40	pcc		0.952883	SpatialScope	18x29	TRUE								0.633445	0.685119	50x50	pcc		0.423778	SpatialScope	50x50	TRUE
								1	0.888235	40x40	pcc		0.649599	SpatialScope	18x29	TRUE								0.689019	0.940175	50x50	pcc		0.521183	SpatialScope	50x50	TRUE
								1	1	40x40	pcc		0.634061	SpatialScope	18x29	TRUE								0.70925	0.753728	50x50	pcc		0.481771	SpatialScope	50x50	TRUE
								0.715678	0.756098	40x40	pcc		0.392105	SpatialScope	18x29	FALSE								0.781929	1	50x50	pcc		0.39414	SpatialScope	50x50	TRUE
								1	1	40x40	pcc		0.436408	SpatialScope	18x29	FALSE								0.946292	0.946292	50x50	pcc		0.274962	SpatialScope	50x50	FALSE
								1	1	40x40	pcc		0.489534	SpatialScope	18x29	FALSE								1	1	50x50	pcc		0.240083	SpatialScope	50x50	FALSE
								0.666667	1	40x40	pcc		0.189317	SpatialScope	18x29	FALSE								0.827967	0.923186	50x50	pcc		0.277532	SpatialScope	50x50	FALSE
								0.945611	0.945611	40x40	pcc		0.402973	SpatialScope	18x29	FALSE								0.486834	0.561951	50x50	pcc		0.695727	SpatialScope	50x50	TRUE
								1	1	40x40	pcc		0.290105	SpatialScope	18x29	FALSE								0.892099	0.61901	50x50	pcc		0.470671	SpatialScope	50x50	FALSE
								1	1	40x40	pcc		0.404481	SpatialScope	18x29	FALSE								0.770588	0.824472	50x50	pcc		0.378054	SpatialScope	50x50	FALSE
								1	1	40x40	pcc		0.52714	SpatialScope	18x29	TRUE								0.980072	0.980072	50x50	pcc		0.236296	SpatialScope	50x50	FALSE
								1	1	40x40	pcc		0.677288	SpatialScope	18x29	TRUE								0.762001	0.486834	50x50	pcc		0.690336	SpatialScope	50x50	FALSE
								1	1	40x40	pcc		0.698734	SpatialScope	18x29	TRUE								0.940175	0.934343	50x50	pcc		0.23891	SpatialScope	50x50	FALSE
								1	1	40x40	pcc		0.74958	SpatialScope	18x29	TRUE								0.385749	0.370145	50x50	pcc		0.289745	SpatialScope	50x50	FALSE
								1	1	40x40	pcc		0.792616	SpatialScope	18x29	TRUE								1	1	50x50	pcc		0.550969	SpatialScope	50x50	TRUE
								0.846154	0.874475	40x40	pcc		0.779277	SpatialScope	18x29	TRUE								1	1	50x50	pcc		0.226327	SpatialScope	50x50	FALSE
								1	1	40x40	pcc		0.83354	SpatialScope	18x29	TRUE								1	1	50x50	pcc		0.292847	SpatialScope	50x50	TRUE
								0.715678	0.715678	40x40	pcc		0.877392	SpatialScope	18x29	TRUE								1	1	50x50	pcc		0.395202	SpatialScope	50x50	TRUE
								1	1	40x40	pcc		0.561424	SpatialScope	18x29	FALSE								1	1	50x50	pcc		0.437063	SpatialScope	50x50	TRUE
								1	1	40x40	pcc		0.717021	SpatialScope	18x29	TRUE								0.580645	0.16129	50x50	pcc		0.338264	SpatialScope	50x50	FALSE
								1	0.945611	40x40	pcc		0.342728	SpatialScope	18x29	FALSE								1	1	50x50	pcc		0.527323	SpatialScope	50x50	TRUE
								0.666667	0.666667	40x40	pcc		0.209022	SpatialScope	18x29	FALSE								1	1	50x50	pcc		0.269085	SpatialScope	50x50	FALSE
								1	1	40x40	pcc		0.093035	SpatialScope	18x29	FALSE								1	1	50x50	pcc		0.394184	SpatialScope	50x50	TRUE
								1	1	40x40	pcc		0.53326	SpatialScope	18x29	TRUE								1	1	50x50	pcc		0.476494	SpatialScope	50x50	TRUE
								0.666667	0.666667	40x40	pcc		0.712327	SpatialScope	18x29	TRUE								0.779762	0.817913	50x50	pcc		0.261513	SpatialScope	50x50	FALSE
								1	1	40x40	pcc		0.689236	SpatialScope	18x29	TRUE								0.806626	0.996418	50x50	pcc		0.519132	SpatialScope	50x50	TRUE
								0.884985	0.884985	40x40	pcc		0.901797	SpatialScope	18x29	FALSE								0.101229	1	50x50	pcc		0.225144	SpatialScope	50x50	FALSE
								1	1	40x40	pcc		0.401035	SpatialScope	18x29	FALSE								0.694588	0.746203	50x50	pcc		0.396895	SpatialScope	50x50	TRUE
								0.798272	0.888235	40x40	pcc		0.3444	SpatialScope	18x29	FALSE								0.409091	1	50x50	pcc		0.376385	SpatialScope	50x50	FALSE
								1	1	40x40	pcc		0.421473	SpatialScope	18x29	FALSE								0.580645	0.580645	50x50	pcc		0.198074	SpatialScope	50x50	FALSE
								1	0.945611	40x40	pcc		0.620119	SpatialScope	18x29	FALSE								0.946292	1	50x50	pcc		0.221037	SpatialScope	50x50	FALSE
								1	1	40x40	pcc		0.445072	SpatialScope	18x29	FALSE								0.933673	0.969124	50x50	pcc		0.276	SpatialScope	50x50	FALSE
								1	1	40x40	pcc		0.320946	SpatialScope	18x29	FALSE								0.805387	0.882883	50x50	pcc		0.454555	SpatialScope	50x50	TRUE
								1	1	40x40	pcc		0.328932	SpatialScope	18x29	FALSE								0.892099	0.839372	50x50	pcc		0.317482	SpatialScope	50x50	FALSE
								1	1	40x40	pcc		0.265762	SpatialScope	18x29	FALSE								0.60886	0.357203	50x50	pcc		0.571725	SpatialScope	50x50	FALSE
								1	1	40x40	pcc		0.221493	SpatialScope	18x29	FALSE								0.980072	0.969907	50x50	pcc		0.47422	SpatialScope	50x50	TRUE
								0.559259	0.559259	40x40	pcc		0.661806	SpatialScope	18x29	TRUE								0.433013	0.946292	50x50	pcc		0.494973	SpatialScope	50x50	TRUE
								0.888235	1	40x40	pcc		0.186785	SpatialScope	18x29	FALSE								0.324337	0.958473	50x50	pcc		0.411647	SpatialScope	50x50	TRUE
								0.364405	0.364405	40x40	pcc		0.286569	SpatialScope	18x29	FALSE								0.606061	0.84699	50x50	pcc		0.232851	SpatialScope	50x50	FALSE
								0.666667	0.666667	40x40	pcc		0.709814	SpatialScope	18x29	TRUE								0.346496	0.00959765	50x50	pcc		0.483559	SpatialScope	50x50	TRUE
								0.829156	1	40x40	pcc		0.879392	SpatialScope	18x29	TRUE								0.566667	0.566667	50x50	pcc		0.492453	SpatialScope	50x50	TRUE
								1	0.715678	40x40	pcc		0.504409	SpatialScope	18x29	FALSE								0.414758	0.303571	50x50	pcc		0.485197	SpatialScope	50x50	TRUE
								1	1	40x40	pcc		0.586093	SpatialScope	18x29	TRUE								0.887244	0.887244	50x50	pcc		0.459781	SpatialScope	50x50	TRUE
								1	1	40x40	pcc		0.398461	SpatialScope	18x29	FALSE								0.946292	0.946292	50x50	pcc		0.291616	SpatialScope	50x50	FALSE
								0.364405	0.364405	40x40	pcc		0.402227	SpatialScope	18x29	FALSE								0.862836	0.943701	50x50	pcc		0.458523	SpatialScope	50x50	TRUE
								0.889297	0.80468	40x40	pcc		0.336751	SpatialScope	18x29	FALSE								0.980072	0.986111	50x50	pcc		0.520373	SpatialScope	50x50	TRUE
								1	1	40x40	pcc		0.442585	SpatialScope	18x29	FALSE								-0.110702	-0.0648749	50x50	pcc		0.41459	SpatialScope	50x50	TRUE
								1	0.772727	40x40	pcc		0.271824	SpatialScope	18x29	FALSE								0.465753	0.465753	50x50	pcc		0.377236	SpatialScope	50x50	TRUE
								0.888235	0.888235	40x40	pcc		0.416187	SpatialScope	18x29	FALSE								0.595491	0.986111	50x50	pcc		0.475781	SpatialScope	50x50	TRUE
								1	1	40x40	pcc		0.878663	SpatialScope	18x29	TRUE								0.527046	1	50x50	pcc		0.376865	SpatialScope	50x50	TRUE
								1	1	40x40	pcc		0.806412	SpatialScope	18x29	TRUE								0.99217	0.99217	50x50	pcc		0.376637	SpatialScope	50x50	TRUE
								1	1	40x40	pcc		0.699761	SpatialScope	18x29	TRUE								0.819122	0.911215	50x50	pcc		0.361377	SpatialScope	50x50	TRUE
								0.375	1	40x40	pcc		0.906264	SpatialScope	18x29	TRUE								1	1	50x50	pcc		0.383125	SpatialScope	50x50	FALSE
								1	0.884985	40x40	pcc		0.31733	SpatialScope	18x29	FALSE								1	1	50x50	pcc		0.449946	SpatialScope	50x50	FALSE
								1	1	40x40	pcc		0.626252	SpatialScope	18x29	TRUE								0.934343	0.943701	50x50	pcc		0.45132	SpatialScope	50x50	FALSE
								0.756098	1	40x40	pcc		0.373191	SpatialScope	18x29	FALSE								0.315789	0.444938	50x50	pcc		0.496775	SpatialScope	50x50	TRUE
								0.872872	0.872872	40x40	pcc		0.628615	SpatialScope	18x29	TRUE								0.731925	0.566667	50x50	pcc		0.592052	SpatialScope	50x50	TRUE
								0.738549	1	40x40	pcc		0.534227	SpatialScope	18x29	FALSE								0.802394	0.465753	50x50	pcc		0.563218	SpatialScope	50x50	TRUE
								1	1	40x40	pcc		0.690792	SpatialScope	18x29	TRUE								1	1	50x50	pcc		0.365385	SpatialScope	50x50	FALSE
								1	1	40x40	pcc		0.833643	SpatialScope	18x29	TRUE								1	1	50x50	pcc		0.599103	SpatialScope	50x50	TRUE
								0.666667	1	40x40	pcc		0.643839	SpatialScope	18x29	TRUE								-0.131049	-0.0895256	50x50	pcc		0.459	SpatialScope	50x50	TRUE
								1	1	40x40	pcc		0.682386	SpatialScope	18x29	TRUE								0.547619	0.296427	50x50	pcc		0.542643	SpatialScope	50x50	TRUE
								1	1	40x40	pcc		0.617675	SpatialScope	18x29	TRUE								0.731925	0.731925	50x50	pcc		0.46206	SpatialScope	50x50	TRUE
								0.753086	0.945082	40x40	pcc		0.489882	SpatialScope	18x29	TRUE								0.486834	0.370968	50x50	pcc		0.52594	SpatialScope	50x50	TRUE
								1	1	40x40	pcc		0.7725	SpatialScope	18x29	TRUE								1	1	50x50	pcc		0.23407	SpatialScope	50x50	FALSE
								0.715678	0.715678	40x40	pcc		0.727244	SpatialScope	18x29	TRUE								1	1	50x50	pcc		0.260703	SpatialScope	50x50	FALSE
								1	1	40x40	pcc		0.476433	SpatialScope	18x29	TRUE								0.790323	0.582838	50x50	pcc		0.228448	SpatialScope	50x50	FALSE
								0.666667	1	40x40	pcc		0.659955	SpatialScope	18x29	TRUE								1	1	50x50	pcc		0.518284	SpatialScope	50x50	TRUE
								1	1	40x40	pcc		0.616293	SpatialScope	18x29	TRUE								1	1	50x50	pcc		0.276507	SpatialScope	50x50	FALSE
								1	1	40x40	pcc		0.137814	SpatialScope	18x29	FALSE								1	1	50x50	pcc		0.312155	SpatialScope	50x50	FALSE
								-0.111111	-0.111111	40x40	pcc		0.877781	SpatialScope	18x29	TRUE								1	1	50x50	pcc		0.524276	SpatialScope	50x50	TRUE
								0.666667	1	40x40	pcc		0.713016	SpatialScope	18x29	TRUE								0.916035	0.944081	50x50	pcc		0.342002	SpatialScope	50x50	FALSE
								0.855717	0.855717	40x40	pcc		0.779207	SpatialScope	18x29	TRUE								0.996448	0.991894	50x50	pcc		0.47922	SpatialScope	50x50	TRUE
								1	1	40x40	pcc		0.274756	SpatialScope	18x29	FALSE								0.992192	0.993615	50x50	pcc		0.239709	SpatialScope	50x50	FALSE
								1	1	40x40	pcc		0.767038	SpatialScope	18x29	TRUE								0.879218	0.757252	50x50	pcc		0.516269	SpatialScope	50x50	TRUE
								1	1	40x40	pcc		0.143898	SpatialScope	18x29	FALSE								0.566667	0.566667	50x50	pcc		0.626998	SpatialScope	50x50	TRUE
								1	1	40x40	pcc		0.586259	SpatialScope	18x29	TRUE								1	1	50x50	pcc		0.440444	SpatialScope	50x50	TRUE
								1	1	40x40	pcc		0.565392	SpatialScope	18x29	FALSE								-0.0833333	-0.0833333	50x50	pcc		0.35807	SpatialScope	50x50	FALSE
								1	1	40x40	pcc		0.65023	SpatialScope	18x29	FALSE								0.941964	0.970275	50x50	pcc		0.622274	SpatialScope	50x50	TRUE
								1	1	40x40	pcc		0.66739	SpatialScope	18x29	FALSE								1	1	50x50	pcc		0.492187	SpatialScope	50x50	TRUE
								1	1	40x40	pcc		0.749249	SpatialScope	18x29	TRUE								1	1	50x50	pcc		0.414506	SpatialScope	50x50	TRUE
								1	1	40x40	pcc		0.251674	SpatialScope	18x29	FALSE								0.912251	0.912251	50x50	pcc		0.4965	SpatialScope	50x50	TRUE
								1	1	40x40	pcc		0.457463	SpatialScope	18x29	FALSE								-0.173764	-0.143346	50x50	pcc		0.487871	SpatialScope	50x50	TRUE
								1	1	40x40	pcc		0.542933	SpatialScope	18x29	TRUE								0.329956	1	50x50	pcc		0.684697	SpatialScope	50x50	TRUE
								0.884985	0.884985	40x40	pcc		0.628449	SpatialScope	18x29	TRUE								0.912959	0.946292	50x50	pcc		0.562567	SpatialScope	50x50	TRUE
								0.545455	0.738549	40x40	pcc		0.229917	SpatialScope	18x29	FALSE								0.808887	0.746203	50x50	pcc		0.211929	SpatialScope	50x50	FALSE
								1	1	40x40	pcc		0.643401	SpatialScope	18x29	TRUE								0.677003	0.677003	50x50	pcc		0.28816	SpatialScope	50x50	FALSE
								0.884985	1	40x40	pcc		0.206694	SpatialScope	18x29	FALSE								0.133333	0.566667	50x50	pcc		0.470908	SpatialScope	50x50	TRUE
								1	1	40x40	pcc		0.380861	SpatialScope	18x29	FALSE								1	1	50x50	pcc		0.220751	SpatialScope	50x50	FALSE
								1	1	40x40	pcc		0.658669	SpatialScope	18x29	TRUE								1	1	50x50	pcc		0.48014	SpatialScope	50x50	TRUE
								1	1	40x40	pcc		0.675606	SpatialScope	18x29	TRUE								0.611953	0.935165	50x50	pcc		0.435667	SpatialScope	50x50	TRUE
								1	1	40x40	pcc		0.484583	SpatialScope	18x29	FALSE								0.527046	-0.115728	50x50	pcc		0.359128	SpatialScope	50x50	TRUE
								0.888235	1	40x40	pcc		0.592772	SpatialScope	18x29	TRUE								1	0.409091	50x50	pcc		0.585676	SpatialScope	50x50	TRUE
								1	1	40x40	pcc		0.497858	SpatialScope	18x29	FALSE								0.924486	1	50x50	pcc		0.259936	SpatialScope	50x50	FALSE
								0.666667	0.666667	40x40	pcc		0.638393	SpatialScope	18x29	TRUE								0.626203	0.737592	50x50	pcc		0.374453	SpatialScope	50x50	FALSE
								1	1	40x40	pcc		0.533038	SpatialScope	18x29	FALSE								0.712219	0.0960265	50x50	pcc		0.519854	SpatialScope	50x50	TRUE
								0.715678	0.715678	40x40	pcc		0.155986	SpatialScope	18x29	FALSE								0.892099	1	50x50	pcc		0.37893	SpatialScope	50x50	FALSE
								1	1	40x40	pcc		0.62026	SpatialScope	18x29	FALSE								0.835224	0.36141	50x50	pcc		0.30083	SpatialScope	50x50	FALSE
								1	1	40x40	pcc		0.297216	SpatialScope	18x29	FALSE								0.385758	0.986111	50x50	pcc		0.576033	SpatialScope	50x50	TRUE
								0.888235	0.888235	40x40	pcc		0.675048	SpatialScope	18x29	TRUE								0.220625	0.650221	50x50	pcc		0.2473	SpatialScope	50x50	FALSE
								1	1	40x40	pcc		0.681971	SpatialScope	18x29	TRUE								1	1	50x50	pcc		0.312345	SpatialScope	50x50	FALSE
								1	1	40x40	pcc		0.297318	SpatialScope	18x29	FALSE								0.580645	0.790323	50x50	pcc		0.450893	SpatialScope	50x50	TRUE
								1	1	40x40	pcc		0.300326	SpatialScope	18x29	FALSE								1	0.677003	50x50	pcc		0.249442	SpatialScope	50x50	FALSE
								1	-0.111111	40x40	pcc		0.547664	SpatialScope	18x29	FALSE								0.961197	0.980072	50x50	pcc		0.327292	SpatialScope	50x50	FALSE
								1	1	40x40	pcc		0.670629	SpatialScope	18x29	TRUE								0.385758	0.303571	50x50	pcc		0.314546	SpatialScope	50x50	TRUE
								1	1	40x40	pcc		0.506368	SpatialScope	18x29	FALSE								0.762001	0.582838	50x50	pcc		0.202374	SpatialScope	50x50	FALSE
								0.666667	1	40x40	pcc		0.505451	SpatialScope	18x29	FALSE								0.986111	0.986111	50x50	pcc		0.523259	SpatialScope	50x50	TRUE
								0.888235	1	40x40	pcc		0.521124	SpatialScope	18x29	FALSE								0.947174	0.943701	50x50	pcc		0.363749	SpatialScope	50x50	FALSE
								1	1	40x40	pcc		0.507973	SpatialScope	18x29	FALSE								1	1	50x50	pcc		0.261792	SpatialScope	50x50	FALSE
								0.945792	0.945792	40x40	pcc		0.247211	SpatialScope	18x29	FALSE								0.395453	0.903513	50x50	pcc		0.247158	SpatialScope	50x50	FALSE
								0.880952	0.945611	40x40	pcc		0.260653	SpatialScope	18x29	FALSE								1	1	50x50	pcc		0.254446	SpatialScope	50x50	FALSE
								1	1	40x40	pcc		0.221003	SpatialScope	18x29	FALSE								-0.0833333	0.277778	50x50	pcc		0.312067	SpatialScope	50x50	FALSE
								1	1	40x40	pcc		0.244372	SpatialScope	18x29	FALSE								0.409091	0.409091	50x50	pcc		0.572283	SpatialScope	50x50	TRUE
								1	1	40x40	pcc		0.290396	SpatialScope	18x29	FALSE								0.677003	0.677003	50x50	pcc		0.218505	SpatialScope	50x50	FALSE
								1	1	40x40	pcc		0.68124	SpatialScope	18x29	TRUE								1	1	50x50	pcc		0.351973	SpatialScope	50x50	FALSE
								1	1	40x40	pcc		0.659579	SpatialScope	18x29	TRUE								0.731925	1	50x50	pcc		0.492742	SpatialScope	50x50	TRUE
								1	1	40x40	pcc		0.421766	SpatialScope	18x29	FALSE								1	1	50x50	pcc		0.315103	SpatialScope	50x50	FALSE
								1	1	40x40	pcc		0.196047	SpatialScope	18x29	FALSE								1	1	50x50	pcc		0.449588	SpatialScope	50x50	TRUE
								-0.111111	-0.111111	40x40	pcc		0.605845	SpatialScope	18x29	TRUE								0.819122	0.819122	50x50	pcc		0.381702	SpatialScope	50x50	FALSE
								1	1	40x40	pcc		0.570145	SpatialScope	18x29	TRUE								0.984113	0.976629	50x50	pcc		0.449667	SpatialScope	50x50	TRUE
								1	1	40x40	pcc		0.611165	SpatialScope	18x29	TRUE								0.918489	0.994563	50x50	pcc		0.470624	SpatialScope	50x50	TRUE
								1	1	40x40	pcc		0.64109	SpatialScope	18x29	TRUE								0.81194	0.997446	50x50	pcc		0.417015	SpatialScope	50x50	FALSE
								1	1	40x40	pcc		0.569494	SpatialScope	18x29	TRUE								0.943854	0.95	50x50	pcc		0.297707	SpatialScope	50x50	FALSE
								1	1	40x40	pcc		0.226835	SpatialScope	18x29	FALSE								1	1	50x50	pcc		0.475746	SpatialScope	50x50	FALSE
								1	1	40x40	pcc		0.305764	SpatialScope	18x29	FALSE								1	1	50x50	pcc		0.582709	SpatialScope	50x50	TRUE
								1	1	40x40	pcc		0.825923	SpatialScope	18x29	TRUE								0.566667	0.731925	50x50	pcc		0.17889	SpatialScope	50x50	FALSE
								1	1	40x40	pcc		0.838503	SpatialScope	18x29	TRUE								0.946877	0.969124	50x50	pcc		0.222944	SpatialScope	50x50	FALSE
								0.872872	1	40x40	pcc		0.559738	SpatialScope	18x29	TRUE								0.935165	0.881032	50x50	pcc		0.210632	SpatialScope	50x50	FALSE
								0.955357	0.979958	40x40	pcc		0.557534	SpatialScope	18x29	FALSE								0.933673	0.946877	50x50	pcc		0.353585	SpatialScope	50x50	FALSE
								0.756098	1	40x40	pcc		0.413278	SpatialScope	18x29	FALSE								0.561951	-0.035684	50x50	pcc		0.3159	SpatialScope	50x50	TRUE
								1	1	40x40	pcc		0.684147	SpatialScope	18x29	TRUE								0.868687	0.916035	50x50	pcc		0.33762	SpatialScope	50x50	TRUE
								1	1	40x40	pcc		0.661412	SpatialScope	18x29	TRUE								0.554795	0.7884	50x50	pcc		0.254474	SpatialScope	50x50	FALSE
								1	1	40x40	pcc		0.554958	SpatialScope	18x29	FALSE								0.679372	0.936956	50x50	pcc		0.262814	SpatialScope	50x50	FALSE
								1	1	40x40	pcc		0.825057	SpatialScope	18x29	TRUE								0.960205	0.0278898	50x50	pcc		0.258161	SpatialScope	50x50	FALSE
								1	1	40x40	pcc		0.952053	SpatialScope	18x29	TRUE								0.929991	0.929991	50x50	pcc		0.504967	SpatialScope	50x50	TRUE
								-0.111111	-0.111111	40x40	pcc		0.904146	SpatialScope	18x29	TRUE								1	1	50x50	pcc		0.438552	SpatialScope	50x50	TRUE
								1	1	40x40	pcc		0.944426	SpatialScope	18x29	TRUE								0.677003	1	50x50	pcc		0.304296	SpatialScope	50x50	FALSE
								0.930556	0.968822	40x40	pcc		0.928754	SpatialScope	18x29	TRUE								0.498439	0.0654311	50x50	pcc		0.230659	SpatialScope	50x50	FALSE
								1	1	40x40	pcc		0.621664	SpatialScope	18x29	TRUE								0.862836	0.934343	50x50	pcc		0.425851	SpatialScope	50x50	FALSE
								1	1	40x40	pcc		0.379333	SpatialScope	18x29	FALSE								0.889831	0.90354	50x50	pcc		0.279058	SpatialScope	50x50	FALSE
								0.874475	0.529412	40x40	pcc		0.676795	SpatialScope	18x29	TRUE								-0.0789064	0.00595238	50x50	pcc		0.566116	SpatialScope	50x50	TRUE
								1	1	40x40	pcc		0.600427	SpatialScope	18x29	FALSE								0.839055	0.974481	50x50	pcc		0.260609	SpatialScope	50x50	FALSE
								1	1	40x40	pcc		0.599037	SpatialScope	18x29	TRUE								0.861395	0.969124	50x50	pcc		0.401182	SpatialScope	50x50	FALSE
								1	1	40x40	pcc		0.398238	SpatialScope	18x29	TRUE								1	1	50x50	pcc		0.279286	SpatialScope	50x50	FALSE
								0.888235	0.80403	40x40	pcc		0.222095	SpatialScope	18x29	FALSE								-0.138412	-0.109534	50x50	pcc		0.374184	SpatialScope	50x50	TRUE
								1	1	40x40	pcc		0.696975	SpatialScope	18x29	TRUE								-0.170331	-0.170331	50x50	pcc		0.248942	SpatialScope	50x50	FALSE
								1	1	40x40	pcc		0.627607	SpatialScope	18x29	TRUE								0.778434	0.825893	50x50	pcc		0.505292	SpatialScope	50x50	TRUE
								0.666667	1	40x40	pcc		0.541688	SpatialScope	18x29	FALSE								0.177123	0.293083	50x50	pcc		0.237536	SpatialScope	50x50	FALSE
								1	1	40x40	pcc		0.735055	SpatialScope	18x29	TRUE								0.343968	0.343968	50x50	pcc		0.579818	SpatialScope	50x50	TRUE
								1	1	40x40	pcc		0.370672	SpatialScope	18x29	FALSE								1	0.767857	50x50	pcc		0.331637	SpatialScope	50x50	TRUE
								0.600099	0.600099	40x40	pcc		0.394708	SpatialScope	18x29	FALSE								1	1	50x50	pcc		0.212099	SpatialScope	50x50	FALSE
								1	1	40x40	pcc		0.412921	SpatialScope	18x29	FALSE								0.969124	1	50x50	pcc		0.322415	SpatialScope	50x50	FALSE
								1	1	40x40	pcc		0.72703	SpatialScope	18x29	TRUE								1	1	50x50	pcc		0.533273	SpatialScope	50x50	FALSE
								1	1	40x40	pcc		0.382954	SpatialScope	18x29	FALSE								0.694588	0.237391	50x50	pcc		0.498657	SpatialScope	50x50	FALSE
								0.80468	0.745356	40x40	pcc		0.644442	SpatialScope	18x29	TRUE								0.934524	0.934524	50x50	pcc		0.348689	SpatialScope	50x50	FALSE
								1	1	40x40	pcc		0.636354	SpatialScope	18x29	TRUE								1	1	50x50	pcc		0.296066	SpatialScope	50x50	TRUE
								0.904762	0.932007	40x40	pcc		0.634331	SpatialScope	18x29	FALSE								1	0.946292	50x50	pcc		0.272702	SpatialScope	50x50	FALSE
								0.882353	1	40x40	pcc		0.352682	SpatialScope	18x29	TRUE								0.409091	1	50x50	pcc		0.320007	SpatialScope	50x50	TRUE
								1	0.756098	40x40	pcc		0.646591	SpatialScope	18x29	FALSE								0.935165	0.7884	50x50	pcc		0.335503	SpatialScope	50x50	FALSE
								1	1	40x40	pcc		0.606602	SpatialScope	18x29	FALSE								0.719667	0.867361	50x50	pcc		0.437041	SpatialScope	50x50	FALSE
								1	1	40x40	pcc		0.289427	SpatialScope	18x29	FALSE								0.733038	0.733038	50x50	pcc		0.499338	SpatialScope	50x50	FALSE
								1	1	40x40	pcc		0.352651	SpatialScope	18x29	FALSE								-0.120281	-0.0833333	50x50	pcc		0.370362	SpatialScope	50x50	TRUE
								1	1	40x40	pcc		0.574102	SpatialScope	18x29	TRUE								0.409091	0.409091	50x50	pcc		0.461367	SpatialScope	50x50	TRUE
								1	1	40x40	pcc		0.572189	SpatialScope	18x29	TRUE								1	-0.0833333	50x50	pcc		0.379256	SpatialScope	50x50	TRUE
								1	1	40x40	pcc		0.746522	SpatialScope	18x29	TRUE								1	1	50x50	pcc		0.246156	SpatialScope	50x50	FALSE
								0.715678	1	40x40	pcc		0.713834	SpatialScope	18x29	FALSE								1	1	50x50	pcc		0.371949	SpatialScope	50x50	TRUE
								1	1	40x40	pcc		0.798071	SpatialScope	18x29	TRUE								0.713356	1.67242e-17	50x50	pcc		0.376233	SpatialScope	50x50	FALSE
								0.715678	1	40x40	pcc		0.573837	SpatialScope	18x29	FALSE								0.496389	0.219788	50x50	pcc		0.375926	SpatialScope	50x50	FALSE
								1	1	40x40	pcc		0.771283	SpatialScope	18x29	TRUE								0.763509	0.804035	50x50	pcc		0.490247	SpatialScope	50x50	TRUE
								0.888235	1	40x40	pcc		0.509328	SpatialScope	18x29	TRUE								0.826288	0.867328	50x50	pcc		0.429801	SpatialScope	50x50	TRUE
								1	1	40x40	pcc		0.360907	SpatialScope	18x29	FALSE								0.731925	0.731925	50x50	pcc		0.429588	SpatialScope	50x50	TRUE
								0.756098	1	40x40	pcc		0.339421	SpatialScope	18x29	FALSE								1	1	50x50	pcc		0.433917	SpatialScope	50x50	FALSE
								1	1	40x40	pcc		0.429739	SpatialScope	18x29	FALSE								1	1	50x50	pcc		0.498194	SpatialScope	50x50	TRUE
								1	1	40x40	pcc		0.412758	SpatialScope	18x29	FALSE								1	1	50x50	pcc		0.272051	SpatialScope	50x50	FALSE
								0.959554	0.979923	40x40	pcc		0.25192	SpatialScope	18x29	FALSE								0.887244	0.887244	50x50	pcc		0.481744	SpatialScope	50x50	TRUE
								1	1	40x40	pcc		0.426253	SpatialScope	18x29	FALSE								0.887244	1	50x50	pcc		0.467543	SpatialScope	50x50	TRUE
								1	1	40x40	pcc		0.563663	SpatialScope	18x29	TRUE								0.893967	0.981209	50x50	pcc		0.24546	SpatialScope	50x50	FALSE
								1	1	40x40	pcc		0.652312	SpatialScope	18x29	TRUE								1	1	50x50	pcc		0.29387	SpatialScope	50x50	TRUE
								0.375	0.375	40x40	pcc		0.642966	SpatialScope	18x29	FALSE								0.980072	0.980072	50x50	pcc		0.368844	SpatialScope	50x50	FALSE
								0.666667	0.666667	40x40	pcc		0.282662	SpatialScope	18x29	FALSE								0.737468	0.54386	50x50	pcc		0.36603	SpatialScope	50x50	TRUE
								1	1	40x40	pcc		0.338376	SpatialScope	18x29	FALSE								1	0.986111	50x50	pcc		0.498838	SpatialScope	50x50	TRUE
								1	1	40x40	pcc		0.71218	SpatialScope	18x29	FALSE								0.372263	0.372263	50x50	pcc		0.40799	SpatialScope	50x50	FALSE
								1	1	40x40	pcc		0.729405	SpatialScope	18x29	TRUE								1	-0.115728	50x50	pcc		0.361484	SpatialScope	50x50	FALSE
								0.872872	1	40x40	pcc		0.539596	SpatialScope	18x29	TRUE								0.885965	0.61901	50x50	pcc		0.384417	SpatialScope	50x50	FALSE
								1	0.945611	40x40	pcc		0.684082	SpatialScope	18x29	TRUE								0.677003	0.677003	50x50	pcc		0.520316	SpatialScope	50x50	TRUE
								1	1	40x40	pcc		0.608748	SpatialScope	18x29	TRUE								0.135383	0.135383	50x50	pcc		0.390737	SpatialScope	50x50	FALSE
								1	1	40x40	pcc		0.583486	SpatialScope	18x29	TRUE								1	1	50x50	pcc		0.482925	SpatialScope	50x50	TRUE
								1	1	40x40	pcc		0.633645	SpatialScope	18x29	TRUE								0.887244	1	50x50	pcc		0.189179	SpatialScope	50x50	FALSE
								1	1	40x40	pcc		0.366657	SpatialScope	18x29	FALSE								1	1	50x50	pcc		0.954394	SpatialScope	50x50	TRUE
								1	0.872872	40x40	pcc		0.24069	SpatialScope	18x29	FALSE								0.00767146	0.00767146	50x50	pcc		0.371652	SpatialScope	50x50	FALSE
								0.846154	0.874475	40x40	pcc		0.528026	SpatialScope	18x29	FALSE								0.527046	0.414758	50x50	pcc		0.445999	SpatialScope	50x50	FALSE
								1	1	40x40	pcc		0.742011	SpatialScope	18x29	TRUE								0.887244	-0.115728	50x50	pcc		0.2313	SpatialScope	50x50	FALSE
								0.715678	0.715678	40x40	pcc		0.625981	SpatialScope	18x29	TRUE								0.409091	0.409091	50x50	pcc		0.404508	SpatialScope	50x50	FALSE
								0.715678	1	40x40	pcc		0.771841	SpatialScope	18x29	TRUE								0.887244	0.887244	50x50	pcc		0.31597	SpatialScope	50x50	FALSE
								1	1	40x40	pcc		0.338186	SpatialScope	18x29	FALSE								0.887244	0.887244	50x50	pcc		0.363918	SpatialScope	50x50	FALSE
								1	1	40x40	pcc		0.373236	SpatialScope	18x29	FALSE								1	1	50x50	pcc		0.424221	SpatialScope	50x50	TRUE
								1	1	40x40	pcc		0.516969	SpatialScope	18x29	TRUE								-0.0833333	1	50x50	pcc		0.226604	SpatialScope	50x50	FALSE
								1	0.872872	40x40	pcc		0.373275	SpatialScope	18x29	FALSE								1	0.677003	50x50	pcc		0.254581	SpatialScope	50x50	FALSE
								1	1	40x40	pcc		0.30167	SpatialScope	18x29	FALSE								0.843335	0.735893	50x50	pcc		0.201075	SpatialScope	50x50	FALSE
								0.888235	0.888235	40x40	pcc		0.385113	SpatialScope	18x29	FALSE								1	0.909722	50x50	pcc		0.37638	SpatialScope	50x50	TRUE
								1	1	40x40	pcc		0.606332	SpatialScope	18x29	TRUE								1	1	50x50	pcc		0.433517	SpatialScope	50x50	FALSE
								0.888235	0.888235	40x40	pcc		0.402995	SpatialScope	18x29	FALSE								0.887244	0.887244	50x50	pcc		0.286743	SpatialScope	50x50	FALSE
								1	1	40x40	pcc		0.318031	SpatialScope	18x29	FALSE								1	1	50x50	pcc		0.373072	SpatialScope	50x50	TRUE
								1	1	40x40	pcc		0.259483	SpatialScope	18x29	FALSE								0.0975632	0.296107	50x50	pcc		0.661874	SpatialScope	50x50	TRUE
								1	1	40x40	pcc		0.352199	SpatialScope	18x29	FALSE								0.266946	0.292203	50x50	pcc		0.508629	SpatialScope	50x50	TRUE
								1	1	40x40	pcc		0.713233	SpatialScope	18x29	TRUE								0.552202	0.565531	50x50	pcc		0.395022	SpatialScope	50x50	FALSE
								1	1	40x40	pcc		0.654324	SpatialScope	18x29	TRUE								0.737468	0.885965	50x50	pcc		0.342999	SpatialScope	50x50	FALSE
								0.715678	0.715678	40x40	pcc		0.614911	SpatialScope	18x29	TRUE								0.887244	0.887244	50x50	pcc		0.338014	SpatialScope	50x50	FALSE
								1	1	40x40	pcc		0.524548	SpatialScope	18x29	FALSE								1	1	50x50	pcc		0.385422	SpatialScope	50x50	FALSE
								0.756098	0.756098	40x40	pcc		0.638608	SpatialScope	18x29	TRUE								-0.0833333	-0.0833333	50x50	pcc		0.30882	SpatialScope	50x50	FALSE
								1	1	40x40	pcc		0.662165	SpatialScope	18x29	FALSE								0.93254	0.95	50x50	pcc		0.324978	SpatialScope	50x50	FALSE
								0.666667	1	40x40	pcc		0.61634	SpatialScope	18x29	TRUE								0.889631	0.18505	50x50	pcc		0.382451	SpatialScope	50x50	FALSE
								1	1	40x40	pcc		0.507546	SpatialScope	18x29	FALSE								0.329729	0.302516	50x50	pcc		0.333352	SpatialScope	50x50	FALSE
								0.9337	0.949331	40x40	pcc		0.543717	SpatialScope	18x29	FALSE								0.409091	-0.123091	50x50	pcc		0.400009	SpatialScope	50x50	FALSE
								1	1	40x40	pcc		0.66845	SpatialScope	18x29	TRUE								1	1	50x50	pcc		0.408785	SpatialScope	50x50	FALSE
								1	1	40x40	pcc		0.610459	SpatialScope	18x29	TRUE								1	1	50x50	pcc		0.43441	SpatialScope	50x50	FALSE
								1	1	40x40	pcc		0.667583	SpatialScope	18x29	TRUE								0.887244	0.887244	50x50	pcc		0.460041	SpatialScope	50x50	FALSE
								1	1	40x40	pcc		0.696157	SpatialScope	18x29	TRUE								-0.0833333	1	50x50	pcc		0.244759	SpatialScope	50x50	TRUE
								0.884985	0.884985	40x40	pcc		0.532092	SpatialScope	18x29	FALSE								1	1	50x50	pcc		0.503008	SpatialScope	50x50	FALSE
								1	1	40x40	pcc		0.577747	SpatialScope	18x29	FALSE								0.887244	1	50x50	pcc		0.406214	SpatialScope	50x50	FALSE
								1	1	40x40	pcc		0.514412	SpatialScope	18x29	TRUE								0.409091	0.677003	50x50	pcc		0.355982	SpatialScope	50x50	FALSE
								1	1	40x40	pcc		0.685683	SpatialScope	18x29	TRUE								1	1	50x50	pcc		0.514662	SpatialScope	50x50	TRUE
								1	1	40x40	pcc		0.686294	SpatialScope	18x29	TRUE								-0.0833333	1	50x50	pcc		0.601074	SpatialScope	50x50	TRUE
								1	1	40x40	pcc		0.661306	SpatialScope	18x29	FALSE								-0.123091	-0.0833333	50x50	pcc		0.420776	SpatialScope	50x50	TRUE
								1	1	40x40	pcc		0.586744	SpatialScope	18x29	TRUE								-0.0833333	1	50x50	pcc		0.531258	SpatialScope	50x50	TRUE
								1	1	40x40	pcc		0.356899	SpatialScope	18x29	FALSE								-0.146647	0.806559	50x50	pcc		0.214206	SpatialScope	50x50	FALSE
								1	0.715678	40x40	pcc		0.616735	SpatialScope	18x29	TRUE								0.731925	0.887244	50x50	pcc		0.395293	SpatialScope	50x50	FALSE
								1	1	40x40	pcc		0.576713	SpatialScope	18x29	FALSE								1	1	50x50	pcc		0.349334	SpatialScope	50x50	FALSE
								1	1	40x40	pcc		0.629537	SpatialScope	18x29	TRUE								0.806559	0.946292	50x50	pcc		0.451683	SpatialScope	50x50	FALSE
								1	1	40x40	pcc		0.730684	SpatialScope	18x29	TRUE								0.767857	0.887244	50x50	pcc		0.567866	SpatialScope	50x50	TRUE
								1	1	40x40	pcc		0.295169	SpatialScope	18x29	FALSE								0.453928	0.656488	50x50	pcc		0.366258	SpatialScope	50x50	FALSE
								1	1	40x40	pcc		0.684326	SpatialScope	18x29	TRUE								0.588309	0.933673	50x50	pcc		0.412064	SpatialScope	50x50	FALSE
								1	1	40x40	pcc		0.899264	SpatialScope	18x29	TRUE								-0.0833333	1	50x50	pcc		0.619375	SpatialScope	50x50	TRUE
								0.52381	0.52381	40x40	pcc		0.503917	SpatialScope	18x29	TRUE								1	1	50x50	pcc		0.568341	SpatialScope	50x50	TRUE
								1	1	40x40	pcc		0.609323	SpatialScope	18x29	TRUE								0.861395	0.861395	50x50	pcc		0.518083	SpatialScope	50x50	TRUE
								1	1	40x40	pcc		0.708137	SpatialScope	18x29	TRUE								0.890509	1	50x50	pcc		0.328351	SpatialScope	50x50	FALSE
								1	0.375	40x40	pcc		0.560792	SpatialScope	18x29	FALSE								0.969124	0.969124	50x50	pcc		0.49778	SpatialScope	50x50	TRUE
								0.715678	1	40x40	pcc		0.8424	SpatialScope	18x29	TRUE								0.677003	0.677003	50x50	pcc		0.260817	SpatialScope	50x50	FALSE
								1	1	40x40	pcc		0.63038	SpatialScope	18x29	FALSE								0.677003	0.677003	50x50	pcc		0.304671	SpatialScope	50x50	FALSE
								0.715678	1	40x40	pcc		0.530943	SpatialScope	18x29	TRUE								1	1	50x50	pcc		0.372469	SpatialScope	50x50	TRUE
								1	1	40x40	pcc		0.74869	SpatialScope	18x29	FALSE								0.164957	0.164957	50x50	pcc		0.305474	SpatialScope	50x50	TRUE
								1	1	40x40	pcc		0.797443	SpatialScope	18x29	TRUE								0.327865	0.491596	50x50	pcc		0.195147	SpatialScope	50x50	FALSE
								1	1	40x40	pcc		0.555478	SpatialScope	18x29	TRUE								0.510827	0.028444	50x50	pcc		0.449005	SpatialScope	50x50	TRUE
								1	1	40x40	pcc		0.697329	SpatialScope	18x29	TRUE								0.0146724	-0.118847	50x50	pcc		0.282948	SpatialScope	50x50	FALSE
								0.666667	0.666667	40x40	pcc		0.729538	SpatialScope	18x29	TRUE								0.00481125	-0.133333	50x50	pcc		0.813897	SpatialScope	50x50	TRUE
								1	1	40x40	pcc		0.943393	SpatialScope	18x29	TRUE								0.790323	0.892099	50x50	pcc		0.289315	SpatialScope	50x50	FALSE
								1	1	40x40	pcc		0.948143	SpatialScope	18x29	TRUE								0.46316	0.433013	50x50	pcc		0.567832	SpatialScope	50x50	TRUE
								1	1	40x40	pcc		0.751978	SpatialScope	18x29	FALSE								0.614134	0.276786	50x50	pcc		0.309121	SpatialScope	50x50	FALSE
								1	0.666667	40x40	pcc		0.697498	SpatialScope	18x29	TRUE								0.36788	0.0584195	50x50	pcc		0.490282	SpatialScope	50x50	TRUE
								1	1	40x40	pcc		0.818954	SpatialScope	18x29	TRUE								0.598152	0.746069	50x50	pcc		0.480446	SpatialScope	50x50	TRUE
								1	1	40x40	pcc		0.635656	SpatialScope	18x29	TRUE								0.890669	0.919801	50x50	pcc		0.467286	SpatialScope	50x50	FALSE
								1	1	40x40	pcc		0.673105	SpatialScope	18x29	TRUE								0.946292	0.946292	50x50	pcc		0.271837	SpatialScope	50x50	FALSE
								0.666667	0.666667	40x40	pcc		0.479307	SpatialScope	18x29	FALSE								1	1	50x50	pcc		0.605054	SpatialScope	50x50	TRUE
								0.666667	1	40x40	pcc		0.208523	SpatialScope	18x29	FALSE								1	1	50x50	pcc		0.297571	SpatialScope	50x50	FALSE
								1	1	40x40	pcc		0.198794	SpatialScope	18x29	FALSE								1	1	50x50	pcc		0.414097	SpatialScope	50x50	TRUE
								1	1	40x40	pcc		0.577213	SpatialScope	18x29	FALSE								0.969124	1	50x50	pcc		0.394284	SpatialScope	50x50	FALSE
								1	1	40x40	pcc		0.433125	SpatialScope	18x29	FALSE								1	1	50x50	pcc		0.45277	SpatialScope	50x50	FALSE
								1	1	40x40	pcc		0.734008	SpatialScope	18x29	TRUE								1	1	50x50	pcc		0.17954	SpatialScope	50x50	FALSE
								0.73994	0.882353	40x40	pcc		0.636321	SpatialScope	18x29	TRUE								0.177123	0.256174	50x50	pcc		0.52192	SpatialScope	50x50	TRUE
								0.756098	0.756098	40x40	pcc		0.902931	SpatialScope	18x29	TRUE								0.50957	0.980072	50x50	pcc		0.312444	SpatialScope	50x50	FALSE
								1	0.937043	40x40	pcc		0.332834	SpatialScope	18x29	FALSE								0.61901	0.243332	50x50	pcc		0.215599	SpatialScope	50x50	TRUE
								0.66575	0.669534	40x40	pcc		0.593088	SpatialScope	18x29	TRUE								0.677003	0.677003	50x50	pcc		0.382555	SpatialScope	50x50	TRUE
								0.166667	0.166667	40x40	pcc		0.394975	SpatialScope	18x29	FALSE								1	1	50x50	pcc		0.95632	SpatialScope	50x50	TRUE
								0.583333	1	40x40	pcc		0.546141	SpatialScope	18x29	TRUE								1	0.887244	50x50	pcc		0.439275	SpatialScope	50x50	TRUE
								1	1	40x40	pcc		0.836859	SpatialScope	18x29	TRUE								0.878595	0.946292	50x50	pcc		0.487177	SpatialScope	50x50	TRUE
								0.715678	0.715678	40x40	pcc		0.68708	SpatialScope	18x29	TRUE								0.677003	1	50x50	pcc		0.451356	SpatialScope	50x50	TRUE
								1	1	40x40	pcc		0.491545	SpatialScope	18x29	TRUE								0.946292	1	50x50	pcc		0.405641	SpatialScope	50x50	TRUE
								1	1	40x40	pcc		0.731321	SpatialScope	18x29	TRUE								0.93254	0.977816	50x50	pcc		0.379662	SpatialScope	50x50	TRUE
								0.715678	0.715678	40x40	pcc		0.696289	SpatialScope	18x29	TRUE								1	1	50x50	pcc		0.460858	SpatialScope	50x50	FALSE
								1	1	40x40	pcc		0.617984	SpatialScope	18x29	TRUE								0.09759	0.09759	50x50	pcc		0.361311	SpatialScope	50x50	TRUE
								1	1	40x40	pcc		0.43492	SpatialScope	18x29	FALSE								-0.0833333	1	50x50	pcc		0.406729	SpatialScope	50x50	FALSE
								1	1	40x40	pcc		0.686551	SpatialScope	18x29	TRUE								-0.123091	-0.123091	50x50	pcc		0.405109	SpatialScope	50x50	TRUE
								1	1	40x40	pcc		0.515518	SpatialScope	18x29	TRUE								0.887244	0.887244	50x50	pcc		0.47421	SpatialScope	50x50	TRUE
								1	1	40x40	pcc		0.352897	SpatialScope	18x29	FALSE								0.433013	1	50x50	pcc		0.508837	SpatialScope	50x50	TRUE
								0.666667	0.666667	40x40	pcc		0.692012	SpatialScope	18x29	TRUE								0.84699	0.632026	50x50	pcc		0.496763	SpatialScope	50x50	TRUE
								0.772727	0.452267	40x40	pcc		0.296574	SpatialScope	18x29	FALSE								0.731925	0.731925	50x50	pcc		0.38503	SpatialScope	50x50	TRUE
								0.945611	0.903978	40x40	pcc		0.452561	SpatialScope	18x29	FALSE								0.887244	0.887244	50x50	pcc		0.470582	SpatialScope	50x50	TRUE
								1	1	40x40	pcc		0.311749	SpatialScope	18x29	FALSE								1	1	50x50	pcc		0.265562	SpatialScope	50x50	FALSE
								1	1	40x40	pcc		0.476699	SpatialScope	18x29	FALSE								0.969124	1	50x50	pcc		0.488054	SpatialScope	50x50	TRUE
								0.756098	1	40x40	pcc		0.694475	SpatialScope	18x29	TRUE								0.986111	0.986111	50x50	pcc		0.528295	SpatialScope	50x50	TRUE
								1	1	40x40	pcc		0.579471	SpatialScope	18x29	TRUE								0.476405	0.778499	50x50	pcc		0.430264	SpatialScope	50x50	TRUE
								0.364405	0.364405	40x40	pcc		0.442401	SpatialScope	18x29	FALSE								0.10813	0.391239	50x50	pcc		0.480906	SpatialScope	50x50	TRUE
								1	1	40x40	pcc		0.68154	SpatialScope	18x29	TRUE								0.817383	0.505167	50x50	pcc		0.321122	SpatialScope	50x50	FALSE
								1	1	40x40	pcc		0.529963	SpatialScope	18x29	TRUE								0.290973	0.19245	50x50	pcc		0.584119	SpatialScope	50x50	TRUE
								1	1	40x40	pcc		0.621755	SpatialScope	18x29	TRUE								0.196319	0.193849	50x50	pcc		0.598767	SpatialScope	50x50	TRUE
								0.772727	0.888235	40x40	pcc		0.62122	SpatialScope	18x29	TRUE								0.187034	0.986649	50x50	pcc		0.402954	SpatialScope	50x50	FALSE
								0.829156	0.872872	40x40	pcc		0.591515	SpatialScope	18x29	TRUE								-0.00436023	-0.00414517	50x50	pcc		0.556892	SpatialScope	50x50	TRUE
								1	1	40x40	pcc		0.390231	SpatialScope	18x29	FALSE								0.96951	0.987516	50x50	pcc		0.484903	SpatialScope	50x50	FALSE
								1	1	40x40	pcc		0.754501	SpatialScope	18x29	TRUE								0.947332	0.0314555	50x50	pcc		0.517867	SpatialScope	50x50	TRUE
								0.715678	0.715678	40x40	pcc		0.663911	SpatialScope	18x29	TRUE								0.676339	0.372362	50x50	pcc		0.451662	SpatialScope	50x50	TRUE
								1	1	40x40	pcc		0.759992	SpatialScope	18x29	TRUE								0.409091	-0.181818	50x50	pcc		0.414964	SpatialScope	50x50	TRUE
								1	1	40x40	pcc		0.32243	SpatialScope	18x29	FALSE								1	1	50x50	pcc		0.303156	SpatialScope	50x50	TRUE
								1	1	40x40	pcc		0.590474	SpatialScope	18x29	TRUE								1	1	50x50	pcc		0.286297	SpatialScope	50x50	TRUE
								1	1	40x40	pcc		0.449333	SpatialScope	18x29	FALSE								1	1	50x50	pcc		0.969989	SpatialScope	50x50	TRUE
								0.715678	0.715678	40x40	pcc		0.640112	SpatialScope	18x29	FALSE								1	1	50x50	pcc		0.569687	SpatialScope	50x50	TRUE
								1	1	40x40	pcc		0.824885	SpatialScope	18x29	TRUE								0.933673	0.969124	50x50	pcc		0.258475	SpatialScope	50x50	FALSE
								0.945792	0.945792	40x40	pcc		0.634353	SpatialScope	18x29	TRUE								0.370968	0.370968	50x50	pcc		0.494805	SpatialScope	50x50	FALSE
								1	1	40x40	pcc		0.689359	SpatialScope	18x29	FALSE								0.971073	0.946292	50x50	pcc		0.253602	SpatialScope	50x50	FALSE
								1	1	40x40	pcc		0.668663	SpatialScope	18x29	TRUE								0.892099	0.982726	50x50	pcc		0.248111	SpatialScope	50x50	FALSE
								1	1	40x40	pcc		0.633873	SpatialScope	18x29	FALSE								0.527046	1	50x50	pcc		0.513717	SpatialScope	50x50	TRUE
								0.715678	0.52381	40x40	pcc		0.368294	SpatialScope	18x29	FALSE								0.527046	0.527046	50x50	pcc		0.467001	SpatialScope	50x50	TRUE
								0.715678	0.715678	40x40	pcc		0.674738	SpatialScope	18x29	FALSE								0.09759	0.09759	50x50	pcc		0.16741	SpatialScope	50x50	FALSE
								1	1	40x40	pcc		0.66104	SpatialScope	18x29	TRUE								0.632026	1	50x50	pcc		0.367522	SpatialScope	50x50	TRUE
								0.884985	0.364405	40x40	pcc		0.579289	SpatialScope	18x29	TRUE								0.767857	0.767857	50x50	pcc		0.211123	SpatialScope	50x50	FALSE
								1	1	40x40	pcc		0.736842	SpatialScope	18x29	FALSE								1	1	50x50	pcc		0.35004	SpatialScope	50x50	TRUE
								1	1	40x40	pcc		0.232938	SpatialScope	18x29	FALSE								0.409091	0.409091	50x50	pcc		0.198566	SpatialScope	50x50	FALSE
								1	1	40x40	pcc		0.543653	SpatialScope	18x29	TRUE								0.977816	0.0460751	50x50	pcc		0.20098	SpatialScope	50x50	FALSE
								1	1	40x40	pcc		0.173995	SpatialScope	18x29	FALSE								0.946292	1	50x50	pcc		0.493452	SpatialScope	50x50	TRUE
								1	1	40x40	pcc		0.667585	SpatialScope	18x29	TRUE								1	1	50x50	pcc		0.329644	SpatialScope	50x50	FALSE
								-0.111111	1	40x40	pcc		0.568731	SpatialScope	18x29	FALSE								0.91692	0.346826	50x50	pcc		0.316835	SpatialScope	50x50	FALSE
								0.715678	1	40x40	pcc		0.711447	SpatialScope	18x29	TRUE								0.487377	0.737468	50x50	pcc		0.548149	SpatialScope	50x50	TRUE
								0.756098	1	40x40	pcc		0.381763	SpatialScope	18x29	FALSE								0.17212	0.650221	50x50	pcc		0.319346	SpatialScope	50x50	FALSE
								1	1	40x40	pcc		0.50172	SpatialScope	18x29	FALSE								0.409091	0.409091	50x50	pcc		0.253627	SpatialScope	50x50	FALSE
								0.772727	0.394771	40x40	pcc		0.724137	SpatialScope	18x29	TRUE								0.272123	0.905342	50x50	pcc		0.348448	SpatialScope	50x50	FALSE
								1	1	40x40	pcc		0.662238	SpatialScope	18x29	TRUE								0.409091	-0.181818	50x50	pcc		0.495308	SpatialScope	50x50	TRUE
								1	1	40x40	pcc		0.217333	SpatialScope	18x29	FALSE								1	1	50x50	pcc		0.468607	SpatialScope	50x50	TRUE
								1	1	40x40	pcc		0.636893	SpatialScope	18x29	FALSE								0.969767	0.971073	50x50	pcc		0.384947	SpatialScope	50x50	TRUE
								1	1	40x40	pcc		0.225013	SpatialScope	18x29	FALSE								0.946292	0.946292	50x50	pcc		0.34695	SpatialScope	50x50	FALSE
								1	1	40x40	pcc		0.282154	SpatialScope	18x29	FALSE								1	1	50x50	pcc		0.368731	SpatialScope	50x50	TRUE
								1	1	40x40	pcc		0.46595	SpatialScope	18x29	FALSE								1	0.946292	50x50	pcc		0.348184	SpatialScope	50x50	FALSE
								1	1	40x40	pcc		0.491006	SpatialScope	18x29	FALSE								1	1	50x50	pcc		0.401152	SpatialScope	50x50	FALSE
								0.846154	0.874475	40x40	pcc		0.734346	SpatialScope	18x29	TRUE								1	1	50x50	pcc		0.37451	SpatialScope	50x50	FALSE
								1	1	40x40	pcc		0.698471	SpatialScope	18x29	TRUE								1	1	50x50	pcc		0.367497	SpatialScope	50x50	FALSE
								1	1	40x40	pcc		0.652945	SpatialScope	18x29	FALSE								0.197069	0.474808	50x50	pcc		0.394846	SpatialScope	50x50	FALSE
								1	1	40x40	pcc		0.657827	SpatialScope	18x29	TRUE								0.967091	1	50x50	pcc		0.224385	SpatialScope	50x50	FALSE
								1	1	40x40	pcc		0.56238	SpatialScope	18x29	TRUE								0.636556	0.990985	50x50	pcc		0.355766	SpatialScope	50x50	FALSE
								1	1	40x40	pcc		0.751027	SpatialScope	18x29	TRUE								0.89293	0.990893	50x50	pcc		0.154452	SpatialScope	50x50	FALSE
								0.666667	0.666667	40x40	pcc		0.702168	SpatialScope	18x29	TRUE								0.307169	0.327355	50x50	pcc		0.291231	SpatialScope	50x50	FALSE
								0.846154	0.772539	40x40	pcc		0.19923	SpatialScope	18x29	FALSE								0.350583	0.242256	50x50	pcc		0.310554	SpatialScope	50x50	FALSE
								0.756098	0.364405	40x40	pcc		0.151961	SpatialScope	18x29	FALSE								0.961178	0.983813	50x50	pcc		0.438231	SpatialScope	50x50	TRUE
								1	1	40x40	pcc		0.661981	SpatialScope	18x29	TRUE								0.566982	0.647661	50x50	pcc		0.197043	SpatialScope	50x50	FALSE
								1	1	40x40	pcc		0.659543	SpatialScope	18x29	TRUE								0.944081	0.944081	50x50	pcc		0.462307	SpatialScope	50x50	TRUE
								0.880952	0.945611	40x40	pcc		0.334686	SpatialScope	18x29	FALSE								0.235294	0.0258544	50x50	pcc		0.338021	SpatialScope	50x50	TRUE
								0.756098	0.268293	40x40	pcc		0.525302	SpatialScope	18x29	TRUE								0.677003	1	50x50	pcc		0.49776	SpatialScope	50x50	TRUE
								0.829156	0.888235	40x40	pcc		0.661277	SpatialScope	18x29	TRUE								1	1	50x50	pcc		0.429067	SpatialScope	50x50	TRUE
								1	0.944444	40x40	pcc		0.716848	SpatialScope	18x29	TRUE								1	0.731925	50x50	pcc		0.207194	SpatialScope	50x50	FALSE
								0.559259	0.301511	40x40	pcc		0.645663	SpatialScope	18x29	TRUE								1	1	50x50	pcc		0.493245	SpatialScope	50x50	TRUE
								1	1	40x40	pcc		0.911653	SpatialScope	18x29	TRUE								0.409091	0.677003	50x50	pcc		0.423561	SpatialScope	50x50	TRUE
								1	0.666667	40x40	pcc		0.342508	SpatialScope	18x29	FALSE								0.731925	0.767857	50x50	pcc		0.385581	SpatialScope	50x50	FALSE
								0.666667	0.666667	40x40	pcc		0.322199	SpatialScope	18x29	FALSE								1	1	50x50	pcc		0.463016	SpatialScope	50x50	FALSE
								1	1	40x40	pcc		0.504142	SpatialScope	18x29	TRUE								1	-0.0833333	50x50	pcc		0.493723	SpatialScope	50x50	TRUE
								0.666667	0.666667	40x40	pcc		0.602096	SpatialScope	18x29	TRUE								1	1	50x50	pcc		0.507891	SpatialScope	50x50	TRUE
								1	0.715678	40x40	pcc		0.627928	SpatialScope	18x29	TRUE								0.816717	0.943701	50x50	pcc		0.534804	SpatialScope	50x50	TRUE
								0.756098	0.756098	40x40	pcc		0.741746	SpatialScope	18x29	TRUE								0.887244	0.887244	50x50	pcc		0.411669	SpatialScope	50x50	FALSE
								1	1	40x40	pcc		0.658076	SpatialScope	18x29	TRUE								0.980072	0.986111	50x50	pcc		0.359401	SpatialScope	50x50	TRUE
								-0.111111	1	40x40	pcc		0.620828	SpatialScope	18x29	TRUE								0.876582	0.933152	50x50	pcc		0.440553	SpatialScope	50x50	TRUE
								1	1	40x40	pcc		0.527856	SpatialScope	18x29	TRUE								0.694165	0.994989	50x50	pcc		0.538139	SpatialScope	50x50	TRUE
								1	1	40x40	pcc		0.60311	SpatialScope	18x29	TRUE								0.802394	0.595491	50x50	pcc		0.338058	SpatialScope	50x50	FALSE
								1	1	40x40	pcc		0.688002	SpatialScope	18x29	TRUE								-0.0833333	1	50x50	pcc		0.296966	SpatialScope	50x50	FALSE
								1	1	40x40	pcc		0.422949	SpatialScope	18x29	FALSE								0.247547	0.635062	50x50	pcc		0.406163	SpatialScope	50x50	FALSE
								1	1	40x40	pcc		0.568844	SpatialScope	18x29	TRUE								0.606061	0.0627842	50x50	pcc		0.26893	SpatialScope	50x50	FALSE
								1	0.375	40x40	pcc		0.655105	SpatialScope	18x29	TRUE								0.757212	0.980072	50x50	pcc		0.500046	SpatialScope	50x50	FALSE
								1	1	40x40	pcc		0.745015	SpatialScope	18x29	TRUE								0.810104	0.934343	50x50	pcc		0.450028	SpatialScope	50x50	FALSE
								1	1	40x40	pcc		0.389206	SpatialScope	18x29	FALSE								0.635641	0.989618	50x50	pcc		0.446551	SpatialScope	50x50	TRUE
								1	1	40x40	pcc		0.562284	SpatialScope	18x29	TRUE								0.981528	0.990792	50x50	pcc		0.287895	SpatialScope	50x50	FALSE
								1	1	40x40	pcc		0.250132	SpatialScope	18x29	FALSE								1	0.969124	50x50	pcc		0.38857	SpatialScope	50x50	FALSE
								0.884985	0.884985	40x40	pcc		0.430779	SpatialScope	18x29	FALSE								0.861395	0.861395	50x50	pcc		0.293307	SpatialScope	50x50	FALSE
								1	1	40x40	pcc		0.849961	SpatialScope	18x29	TRUE								0.808887	0.779762	50x50	pcc		0.47927	SpatialScope	50x50	FALSE
								1	1	40x40	pcc		0.454371	SpatialScope	18x29	FALSE								0.867799	-0.073511	50x50	pcc		0.430902	SpatialScope	50x50	TRUE
								1	1	40x40	pcc		0.557036	SpatialScope	18x29	TRUE								0.392534	0.343968	50x50	pcc		0.257155	SpatialScope	50x50	FALSE
								1	1	40x40	pcc		0.273275	SpatialScope	18x29	FALSE								1	0.892099	50x50	pcc		0.432591	SpatialScope	50x50	TRUE
								1	1	40x40	pcc		0.26717	SpatialScope	18x29	FALSE								1	1	50x50	pcc		0.464133	SpatialScope	50x50	FALSE
								1	1	40x40	pcc		0.452688	SpatialScope	18x29	FALSE								1	1	50x50	pcc		0.325557	SpatialScope	50x50	FALSE
								1	1	40x40	pcc		0.20701	SpatialScope	18x29	FALSE								1	1	50x50	pcc		0.519358	SpatialScope	50x50	TRUE
								0.666667	1	40x40	pcc		0.218357	SpatialScope	18x29	FALSE								0.946292	1	50x50	pcc		0.399016	SpatialScope	50x50	TRUE
								0.666667	0.666667	40x40	pcc		0.729301	SpatialScope	18x29	TRUE								1	1	50x50	pcc		0.397399	SpatialScope	50x50	TRUE
								1	1	40x40	pcc		0.325888	SpatialScope	18x29	FALSE								1	1	50x50	pcc		0.464664	SpatialScope	50x50	TRUE
								1	1	40x40	pcc		0.662861	SpatialScope	18x29	TRUE								1	1	50x50	pcc		0.611008	SpatialScope	50x50	TRUE
								1	1	40x40	pcc		0.692894	SpatialScope	18x29	TRUE								1	1	50x50	pcc		0.172876	SpatialScope	50x50	FALSE
								1	1	40x40	pcc		0.555994	SpatialScope	18x29	FALSE								1	1	50x50	pcc		0.253908	SpatialScope	50x50	FALSE
								1	1	40x40	pcc		0.626849	SpatialScope	18x29	TRUE								1	0.677003	50x50	pcc		0.47064	SpatialScope	50x50	FALSE
								0.375	0.375	40x40	pcc		0.680283	SpatialScope	18x29	TRUE								1	1	50x50	pcc		0.268411	SpatialScope	50x50	FALSE
								1	1	40x40	pcc		0.653115	SpatialScope	18x29	TRUE								0.781929	0.934524	50x50	pcc		0.395493	SpatialScope	50x50	FALSE
								1	1	40x40	pcc		0.435787	SpatialScope	18x29	FALSE								0.251627	0.994989	50x50	pcc		0.354521	SpatialScope	50x50	FALSE
								1	1	40x40	pcc		0.694373	SpatialScope	18x29	TRUE								0.88613	0.992355	50x50	pcc		0.207749	SpatialScope	50x50	FALSE
								0.6	0.745356	40x40	pcc		0.634133	SpatialScope	18x29	TRUE								0.752386	0.477679	50x50	pcc		0.470337	SpatialScope	50x50	FALSE
								1	1	40x40	pcc		0.683135	SpatialScope	18x29	TRUE								0.0801887	-0.245287	50x50	pcc		0.282242	SpatialScope	50x50	FALSE
								1	1	40x40	pcc		0.463843	SpatialScope	18x29	FALSE								0.409091	0.410305	50x50	pcc		0.294552	SpatialScope	50x50	TRUE
								0.874475	1	40x40	pcc		0.374091	SpatialScope	18x29	FALSE								1	1	50x50	pcc		0.534022	SpatialScope	50x50	TRUE
								1	0.945611	40x40	pcc		0.605179	SpatialScope	18x29	TRUE								0.409091	0.409091	50x50	pcc		0.430669	SpatialScope	50x50	TRUE
								1	1	40x40	pcc		0.661593	SpatialScope	18x29	TRUE								1	1	50x50	pcc		0.508716	SpatialScope	50x50	TRUE
								1	1	40x40	pcc		0.618022	SpatialScope	18x29	TRUE								0.731925	0.731925	50x50	pcc		0.426122	SpatialScope	50x50	FALSE
								1	1	40x40	pcc		0.629973	SpatialScope	18x29	TRUE								1	0.892099	50x50	pcc		0.252338	SpatialScope	50x50	FALSE
								1	1	40x40	pcc		0.63292	SpatialScope	18x29	TRUE								0.946292	0.946292	50x50	pcc		0.411535	SpatialScope	50x50	TRUE
								1	1	40x40	pcc		0.618819	SpatialScope	18x29	TRUE								0.995859	0.996522	50x50	pcc		0.463004	SpatialScope	50x50	TRUE
								0.907037	0.875	40x40	pcc		0.80614	SpatialScope	18x29	TRUE								0.986111	1	50x50	pcc		0.420896	SpatialScope	50x50	TRUE
								1	1	40x40	pcc		0.718169	SpatialScope	18x29	TRUE								0.969124	0.817913	50x50	pcc		0.456723	SpatialScope	50x50	TRUE
								1	1	40x40	pcc		0.684745	SpatialScope	18x29	TRUE								0.811029	0.919953	50x50	pcc		0.416299	SpatialScope	50x50	TRUE
								0.932007	1	40x40	pcc		0.332517	SpatialScope	18x29	FALSE								0.115474	0.0511066	50x50	pcc		0.489175	SpatialScope	50x50	TRUE
								1	1	40x40	pcc		0.718769	SpatialScope	18x29	TRUE								0.787327	0.518786	50x50	pcc		0.485895	SpatialScope	50x50	FALSE
								1	1	40x40	pcc		0.668964	SpatialScope	18x29	FALSE								1	1	50x50	pcc		0.230326	SpatialScope	50x50	TRUE
								1	1	40x40	pcc		0.455239	SpatialScope	18x29	FALSE								1	1	50x50	pcc		0.370277	SpatialScope	50x50	TRUE
								0.375	0.375	40x40	pcc		0.632789	SpatialScope	18x29	TRUE								0.580645	0.839372	50x50	pcc		0.423891	SpatialScope	50x50	FALSE
								1	1	40x40	pcc		0.362461	SpatialScope	18x29	FALSE								0.409091	0.409091	50x50	pcc		0.272823	SpatialScope	50x50	TRUE
								1	1	40x40	pcc		0.365364	SpatialScope	18x29	FALSE								0.935165	0.881032	50x50	pcc		0.3536	SpatialScope	50x50	FALSE
								1	1	40x40	pcc		0.298171	SpatialScope	18x29	FALSE								-0.0505051	0.0176446	50x50	pcc		0.280776	SpatialScope	50x50	FALSE
								1	1	40x40	pcc		0.663676	SpatialScope	18x29	TRUE								1	0.887244	50x50	pcc		0.434112	SpatialScope	50x50	FALSE
								1	1	40x40	pcc		0.756312	SpatialScope	18x29	TRUE								0.806559	0.806559	50x50	pcc		0.26206	SpatialScope	50x50	FALSE
								1	1	40x40	pcc		0.418095	SpatialScope	18x29	FALSE								0.892099	0.878595	50x50	pcc		0.53106	SpatialScope	50x50	TRUE
								1	1	40x40	pcc		0.889124	SpatialScope	18x29	TRUE								0.141199	0.196591	50x50	pcc		0.285814	SpatialScope	50x50	FALSE
								1	1	40x40	pcc		0.835429	SpatialScope	18x29	TRUE								-0.167236	-0.0972222	50x50	pcc		0.465452	SpatialScope	50x50	TRUE
								1	1	40x40	pcc		0.465578	SpatialScope	18x29	FALSE								0.687139	0.775895	50x50	pcc		0.485665	SpatialScope	50x50	TRUE
								1	1	40x40	pcc		0.697231	SpatialScope	18x29	TRUE								0.136578	0.7884	50x50	pcc		0.319197	SpatialScope	50x50	FALSE
								1	1	40x40	pcc		0.2564	SpatialScope	18x29	FALSE								0.757764	0.900885	50x50	pcc		0.298582	SpatialScope	50x50	FALSE
								1	1	40x40	pcc		0.939488	SpatialScope	18x29	TRUE								0.191927	-0.14939	50x50	pcc		0.465276	SpatialScope	50x50	TRUE
								1	1	40x40	pcc		0.314802	SpatialScope	18x29	FALSE								0.557041	0.381272	50x50	pcc		0.477982	SpatialScope	50x50	TRUE
								1	1	40x40	pcc		0.865111	SpatialScope	18x29	TRUE								0.133333	0.414758	50x50	pcc		0.401792	SpatialScope	50x50	TRUE
								0.884985	0.884985	40x40	pcc		0.795944	SpatialScope	18x29	TRUE								1	1	50x50	pcc		0.33133	SpatialScope	50x50	FALSE
								1	1	40x40	pcc		0.733798	SpatialScope	18x29	TRUE								1	1	50x50	pcc		0.491215	SpatialScope	50x50	TRUE
								0.715678	0.715678	40x40	pcc		0.827957	SpatialScope	18x29	TRUE								1	1	50x50	pcc		0.506601	SpatialScope	50x50	TRUE
								1	1	40x40	pcc		0.765717	SpatialScope	18x29	TRUE								0.680158	0.84699	50x50	pcc		0.357756	SpatialScope	50x50	TRUE
								1	1	40x40	pcc		0.576071	SpatialScope	18x29	FALSE								1	1	50x50	pcc		0.390018	SpatialScope	50x50	TRUE
								1	0.884985	40x40	pcc		0.700632	SpatialScope	18x29	TRUE								0.940175	0.767857	50x50	pcc		0.518473	SpatialScope	50x50	TRUE
								1	1	40x40	pcc		0.249393	SpatialScope	18x29	FALSE								1	1	50x50	pcc		0.450505	SpatialScope	50x50	FALSE
								1	1	40x40	pcc		0.366359	SpatialScope	18x29	FALSE								0.566667	1	50x50	pcc		0.436435	SpatialScope	50x50	TRUE
								0.52381	0.52381	40x40	pcc		0.715624	SpatialScope	18x29	TRUE								0.414758	0.414758	50x50	pcc		0.432782	SpatialScope	50x50	TRUE
								1	1	40x40	pcc		0.589766	SpatialScope	18x29	TRUE								-0.219578	-0.219578	50x50	pcc		0.489521	SpatialScope	50x50	TRUE
								1	1	40x40	pcc		0.238029	SpatialScope	18x29	FALSE								0.731925	0.527046	50x50	pcc		0.485139	SpatialScope	50x50	TRUE
								0.715678	0.715678	40x40	pcc		0.383712	SpatialScope	18x29	FALSE								0.409091	0.409091	50x50	pcc		0.251329	SpatialScope	50x50	FALSE
								1	1	40x40	pcc		0.72588	SpatialScope	18x29	TRUE								-0.0833333	-0.0833333	50x50	pcc		0.26783	SpatialScope	50x50	FALSE
								1	1	40x40	pcc		0.822323	SpatialScope	18x29	TRUE								1	1	50x50	pcc		0.305841	SpatialScope	50x50	TRUE
								0.884985	1	40x40	pcc		0.711363	SpatialScope	18x29	TRUE								0.617647	0.160579	50x50	pcc		0.237394	SpatialScope	50x50	FALSE
								1	1	40x40	pcc		0.696192	SpatialScope	18x29	TRUE								1	1	50x50	pcc		0.401467	SpatialScope	50x50	TRUE
								1	1	35x35	pcc		0.220035	SpatialScope	18x29	FALSE								1	0.887244	50x50	pcc		0.487615	SpatialScope	50x50	TRUE
								1	1	35x35	pcc		0.364378	SpatialScope	18x29	FALSE								1	1	50x50	pcc		0.401548	SpatialScope	50x50	TRUE
								1	1	35x35	pcc		0.44155	SpatialScope	18x29	FALSE								0.882984	0.781929	50x50	pcc		0.408154	SpatialScope	50x50	TRUE
								0.666667	0.666667	35x35	pcc		0.508052	SpatialScope	18x29	FALSE								0.946292	1	50x50	pcc		0.382915	SpatialScope	50x50	TRUE
								1	1	35x35	pcc		0.601122	SpatialScope	18x29	TRUE								-0.0833333	-0.0833333	50x50	pcc		0.335226	SpatialScope	50x50	FALSE
								1	1	35x35	pcc		0.19342	SpatialScope	18x29	FALSE								0.779661	0.861395	50x50	pcc		0.348672	SpatialScope	50x50	FALSE
								1	1	35x35	pcc		0.246119	SpatialScope	18x29	FALSE								1	1	50x50	pcc		0.348879	SpatialScope	50x50	FALSE
								1	1	35x35	pcc		0.597663	SpatialScope	18x29	TRUE								0.580645	0.790323	50x50	pcc		0.401523	SpatialScope	50x50	FALSE
								1	1	35x35	pcc		0.196317	SpatialScope	18x29	FALSE								0.839372	0.878595	50x50	pcc		0.274404	SpatialScope	50x50	FALSE
								0.666667	1	35x35	pcc		0.142431	SpatialScope	18x29	FALSE								0.501848	0.773872	50x50	pcc		0.407639	SpatialScope	50x50	FALSE
								1	1	35x35	pcc		0.172135	SpatialScope	18x29	FALSE								0.477818	0.986111	50x50	pcc		0.217948	SpatialScope	50x50	FALSE
								1	1	35x35	pcc		0.446265	SpatialScope	18x29	FALSE								-0.0843765	0.0833333	50x50	pcc		0.338689	SpatialScope	50x50	FALSE
								1	1	35x35	pcc		0.666814	SpatialScope	18x29	TRUE								0.954066	0.84601	50x50	pcc		0.299843	SpatialScope	50x50	FALSE
								1	1	35x35	pcc		0.411983	SpatialScope	18x29	FALSE								0.931244	0.929503	50x50	pcc		0.18195	SpatialScope	50x50	FALSE
								1	1	35x35	pcc		0.65236	SpatialScope	18x29	TRUE								0.858705	0.878979	50x50	pcc		0.312487	SpatialScope	50x50	FALSE
								0.666667	0.375	35x35	pcc		0.651772	SpatialScope	18x29	TRUE								0.464948	0.527046	50x50	pcc		0.25555	SpatialScope	50x50	FALSE
								1	1	35x35	pcc		0.495072	SpatialScope	18x29	FALSE								0.566667	0.731925	50x50	pcc		0.310394	SpatialScope	50x50	FALSE
								1	1	35x35	pcc		0.538239	SpatialScope	18x29	TRUE								0.946292	1	50x50	pcc		0.258532	SpatialScope	50x50	FALSE
								1	1	35x35	pcc		0.605269	SpatialScope	18x29	TRUE								0.0258544	0.02199	50x50	pcc		0.307292	SpatialScope	50x50	FALSE
								-0.111111	-0.111111	35x35	pcc		0.654526	SpatialScope	18x29	TRUE								0.731925	0.731925	50x50	pcc		0.521963	SpatialScope	50x50	TRUE
								1	1	35x35	pcc		0.264095	SpatialScope	18x29	FALSE								0.887244	1	50x50	pcc		0.431688	SpatialScope	50x50	TRUE
								-0.111111	-0.111111	35x35	pcc		0.221228	SpatialScope	18x29	FALSE								0.568421	0.867799	50x50	pcc		0.351715	SpatialScope	50x50	FALSE
								0.884985	0.884985	35x35	pcc		0.536067	SpatialScope	18x29	FALSE								0.757212	0.96346	50x50	pcc		0.440533	SpatialScope	50x50	TRUE
								0.872872	0.872872	35x35	pcc		0.242779	SpatialScope	18x29	FALSE								0.929675	0.91133	50x50	pcc		0.586056	SpatialScope	50x50	TRUE
								1	1	35x35	pcc		0.59512	SpatialScope	18x29	TRUE								0.806559	0.946292	50x50	pcc		0.240875	SpatialScope	50x50	FALSE
								1	0.666667	35x35	pcc		0.403487	SpatialScope	18x29	FALSE								0.361961	0.969197	50x50	pcc		0.434745	SpatialScope	50x50	TRUE
								1	1	35x35	pcc		0.2237	SpatialScope	18x29	FALSE								0.892099	0.946292	50x50	pcc		0.246463	SpatialScope	50x50	FALSE
								1	1	35x35	pcc		0.198605	SpatialScope	18x29	FALSE								0.705785	0.322888	50x50	pcc		0.327569	SpatialScope	50x50	TRUE
								1	0.375	35x35	pcc		0.354598	SpatialScope	18x29	FALSE								-0.0833333	-0.0833333	50x50	pcc		0.605847	SpatialScope	50x50	TRUE
								1	1	35x35	pcc		0.232123	SpatialScope	18x29	FALSE								0.469486	0.76451	50x50	pcc		0.210402	SpatialScope	50x50	FALSE
								1	1	35x35	pcc		0.254876	SpatialScope	18x29	FALSE								0.887244	0.887244	50x50	pcc		0.261222	SpatialScope	50x50	FALSE
								1	1	35x35	pcc		0.21324	SpatialScope	18x29	FALSE								1	1	50x50	pcc		0.225133	SpatialScope	50x50	FALSE
								1	1	35x35	pcc		0.609548	SpatialScope	18x29	TRUE								0.980072	0.96346	50x50	pcc		0.510301	SpatialScope	50x50	FALSE
								1	1	35x35	pcc		0.570253	SpatialScope	18x29	TRUE								1	1	50x50	pcc		0.52926	SpatialScope	50x50	TRUE
								1	1	35x35	pcc		0.688523	SpatialScope	18x29	TRUE								0.680158	0.858696	50x50	pcc		0.477721	SpatialScope	50x50	TRUE
								1	1	35x35	pcc		0.620161	SpatialScope	18x29	TRUE								0.885965	0.273577	50x50	pcc		0.363847	SpatialScope	50x50	FALSE
								0.666667	0.666667	35x35	pcc		0.589107	SpatialScope	18x29	TRUE								1	1	50x50	pcc		0.483375	SpatialScope	50x50	TRUE
								1	1	35x35	pcc		0.610506	SpatialScope	18x29	TRUE								1	1	50x50	pcc		0.43317	SpatialScope	50x50	TRUE
								1	1	35x35	pcc		0.677018	SpatialScope	18x29	TRUE								0.677003	0.677003	50x50	pcc		0.526696	SpatialScope	50x50	TRUE
								1	1	35x35	pcc		0.486619	SpatialScope	18x29	FALSE								1	1	50x50	pcc		0.519883	SpatialScope	50x50	TRUE
								1	1	35x35	pcc		0.250312	SpatialScope	18x29	FALSE								1	1	50x50	pcc		0.452647	SpatialScope	50x50	TRUE
								1	1	35x35	pcc		0.268403	SpatialScope	18x29	FALSE								1	1	50x50	pcc		0.554384	SpatialScope	50x50	TRUE
								1	1	35x35	pcc		0.217961	SpatialScope	18x29	FALSE								1	1	50x50	pcc		0.496996	SpatialScope	50x50	TRUE
								1	1	35x35	pcc		0.515851	SpatialScope	18x29	TRUE								0.731925	1	50x50	pcc		0.547722	SpatialScope	50x50	TRUE
								1	1	35x35	pcc		0.732947	SpatialScope	18x29	TRUE								1	1	50x50	pcc		0.505289	SpatialScope	50x50	TRUE
								1	1	35x35	pcc		0.512373	SpatialScope	18x29	TRUE								1	1	50x50	pcc		0.464012	SpatialScope	50x50	FALSE
								1	0.666667	35x35	pcc		0.622477	SpatialScope	18x29	TRUE								0.370968	0.487377	50x50	pcc		0.538403	SpatialScope	50x50	TRUE
								0.364405	0.364405	35x35	pcc		0.594642	SpatialScope	18x29	TRUE								0.857796	0.780682	50x50	pcc		0.298372	SpatialScope	50x50	FALSE
								0.375	0.375	35x35	pcc		0.586404	SpatialScope	18x29	TRUE								0.790323	1	50x50	pcc		0.292951	SpatialScope	50x50	FALSE
								-0.111111	-0.111111	35x35	pcc		0.473829	SpatialScope	18x29	FALSE								1	1	50x50	pcc		0.402725	SpatialScope	50x50	FALSE
								1	1	35x35	pcc		0.482293	SpatialScope	18x29	FALSE								1	1	50x50	pcc		0.29745	SpatialScope	50x50	FALSE
								0.745356	0.745356	35x35	pcc		0.50915	SpatialScope	18x29	FALSE								0.409091	0.677003	50x50	pcc		0.555891	SpatialScope	50x50	TRUE
								1	0.756098	35x35	pcc		0.518842	SpatialScope	18x29	TRUE								1	1	50x50	pcc		0.560681	SpatialScope	50x50	TRUE
								1	1	35x35	pcc		0.697213	SpatialScope	18x29	TRUE								0.635062	0.171757	50x50	pcc		0.546755	SpatialScope	50x50	TRUE
								0.666667	0.666667	35x35	pcc		0.5738	RCTD	18x29	TRUE								0.779661	0.889831	50x50	pcc		0.589443	SpatialScope	50x50	TRUE
								0.666667	1	35x35	pcc		0.814254	RCTD	18x29	TRUE								0.504919	0.517197	50x50	pcc		0.493438	SpatialScope	50x50	TRUE
								1	1	35x35	pcc		0.742388	RCTD	18x29	TRUE								-0.204953	-0.14858	50x50	pcc		0.569699	SpatialScope	50x50	TRUE
								1	1	35x35	pcc		0.801521	RCTD	18x29	TRUE								-0.149212	-0.149212	50x50	pcc		0.86023	SpatialScope	50x50	TRUE
								0.375	-0.166667	35x35	pcc		0.156257	RCTD	18x29	FALSE								0.397714	0.396995	50x50	pcc		0.349203	SpatialScope	50x50	TRUE
								0.715678	0.715678	35x35	pcc		0.20438	RCTD	18x29	FALSE								0.969907	0.535766	50x50	pcc		0.268172	SpatialScope	50x50	FALSE
								1	1	35x35	pcc		0.75872	RCTD	18x29	TRUE								0.35169	0.933673	50x50	pcc		0.489624	SpatialScope	50x50	TRUE
								0.509175	0.509175	35x35	pcc		0.728707	RCTD	18x29	TRUE								0.517855	0.500694	50x50	pcc		0.369502	SpatialScope	50x50	TRUE
								1	1	35x35	pcc		0.334706	RCTD	18x29	FALSE								1	0.677003	50x50	pcc		0.323379	SpatialScope	50x50	TRUE
								0.715678	0.715678	35x35	pcc		0.705783	RCTD	18x29	TRUE								0.464948	0.357203	50x50	pcc		0.909669	SpatialScope	50x50	TRUE
								0.559259	0.545455	35x35	pcc		0.785404	RCTD	18x29	TRUE								0.680158	0.680158	50x50	pcc		0.309085	SpatialScope	50x50	FALSE
								0.884985	0.884985	35x35	pcc		0.7655	RCTD	18x29	TRUE								0.580455	-0.0593516	50x50	pcc		0.527513	SpatialScope	50x50	TRUE
								1	1	35x35	pcc		0.484508	RCTD	18x29	FALSE								0.764228	0.98978	50x50	pcc		0.527034	SpatialScope	50x50	TRUE
								1	1	35x35	pcc		0.680087	RCTD	18x29	TRUE								0.980049	0.974481	50x50	pcc		0.527684	SpatialScope	50x50	TRUE
								0.666667	1	35x35	pcc		0.745226	RCTD	18x29	TRUE								1	1	50x50	pcc		0.493184	SpatialScope	50x50	TRUE
								1	1	35x35	pcc		0.700774	RCTD	18x29	TRUE								0.30786	0.0654311	50x50	pcc		0.435844	SpatialScope	50x50	TRUE
								1	1	35x35	pcc		0.748745	RCTD	18x29	TRUE								-0.127551	-0.127551	50x50	pcc		0.86346	SpatialScope	50x50	TRUE
								1	1	35x35	pcc		0.739298	RCTD	18x29	TRUE								0.593729	0.827967	50x50	pcc		0.541228	SpatialScope	50x50	TRUE
								1	1	35x35	pcc		0.691187	RCTD	18x29	TRUE								0.0176446	0.118594	50x50	pcc		0.40521	SpatialScope	50x50	TRUE
								1	1	35x35	pcc		0.762658	RCTD	18x29	TRUE								1	1	50x50	pcc		0.217038	SpatialScope	50x50	FALSE
								0.666667	1	35x35	pcc		0.661327	RCTD	18x29	TRUE								0.731925	0.731925	50x50	pcc		0.258968	SpatialScope	50x50	FALSE
								0.715678	0.715678	35x35	pcc		0.374308	RCTD	18x29	FALSE								1	1	50x50	pcc		0.391377	SpatialScope	50x50	TRUE
								0.872872	0.872872	35x35	pcc		0.698575	RCTD	18x29	TRUE								0.212121	0.158641	50x50	pcc		0.42241	SpatialScope	50x50	FALSE
								0.80468	0.80468	35x35	pcc		0.298065	RCTD	18x29	FALSE								1	1	50x50	pcc		0.18595	SpatialScope	50x50	FALSE
								1	1	35x35	pcc		0.566495	RCTD	18x29	TRUE								1	1	50x50	pcc		0.287368	SpatialScope	50x50	FALSE
								1	1	35x35	pcc		0.693763	RCTD	18x29	TRUE								0.566667	0.731925	50x50	pcc		0.657315	SpatialScope	50x50	TRUE
								1	1	35x35	pcc		0.338012	RCTD	18x29	FALSE								1	1	50x50	pcc		0.891387	SpatialScope	50x50	TRUE
								1	1	35x35	pcc		0.76938	RCTD	18x29	TRUE								0.997446	0.997446	50x50	pcc		0.300959	SpatialScope	50x50	TRUE
								1	1	35x35	pcc		0.477288	RCTD	18x29	FALSE								0.900571	0.981452	50x50	pcc		0.432507	SpatialScope	50x50	TRUE
								1	1	35x35	pcc		0.707943	RCTD	18x29	TRUE								1	1	50x50	pcc		0.445764	SpatialScope	50x50	TRUE
								1	1	35x35	pcc		0.656159	RCTD	18x29	TRUE								1	1	50x50	pcc		0.33436	SpatialScope	50x50	FALSE
								1	1	35x35	pcc		0.443419	RCTD	18x29	FALSE								0.892099	0.892099	50x50	pcc		0.426427	SpatialScope	50x50	TRUE
								1	1	35x35	pcc		0.380783	RCTD	18x29	FALSE								0.731925	0.731925	50x50	pcc		0.482552	SpatialScope	50x50	TRUE
								0.612372	0.612372	35x35	pcc		0.778914	RCTD	18x29	TRUE								1	1	50x50	pcc		0.526186	SpatialScope	50x50	TRUE
								1	1	35x35	pcc		0.242397	RCTD	18x29	TRUE								0.81154	1	50x50	pcc		0.459166	SpatialScope	50x50	TRUE
								0.666667	1	35x35	pcc		0.12597	RCTD	18x29	TRUE								0.93196	0.989773	50x50	pcc		0.418085	SpatialScope	50x50	TRUE
								1	1	35x35	pcc		0.372681	RCTD	18x29	TRUE								1	1	50x50	pcc		0.344434	SpatialScope	50x50	FALSE
								1	1	35x35	pcc		0.52966	RCTD	18x29	TRUE								0.939485	0.982264	50x50	pcc		0.54175	SpatialScope	50x50	TRUE
								0.888235	0.888235	35x35	pcc		0.231055	RCTD	18x29	TRUE								0.946292	0.946292	50x50	pcc		0.46121	SpatialScope	50x50	TRUE
								0.666667	0.375	35x35	pcc		0.359037	RCTD	18x29	FALSE								1	1	50x50	pcc		0.546312	SpatialScope	50x50	TRUE
								1	1	35x35	pcc		0.594574	RCTD	18x29	TRUE								1	1	50x50	pcc		0.448239	SpatialScope	50x50	TRUE
								1	1	35x35	pcc		0.429297	RCTD	18x29	FALSE								1	1	50x50	pcc		0.393492	SpatialScope	50x50	TRUE
								1	-0.111111	35x35	pcc		0.622373	RCTD	18x29	TRUE								0.273051	0.609373	50x50	pcc		0.282873	SpatialScope	50x50	FALSE
								1	1	35x35	pcc		0.160873	RCTD	18x29	FALSE								0.90354	0.90354	50x50	pcc		0.541973	SpatialScope	50x50	FALSE
								1	1	35x35	pcc		0.188313	RCTD	18x29	FALSE								0.694588	0.588309	50x50	pcc		0.555085	SpatialScope	50x50	FALSE
								0.666667	0.375	35x35	pcc		0.63363	RCTD	18x29	TRUE								0.188137	-0.247475	50x50	pcc		0.248808	SpatialScope	50x50	FALSE
								1	1	35x35	pcc		0.239849	RCTD	18x29	FALSE								0.807332	0.385758	50x50	pcc		0.539831	SpatialScope	50x50	FALSE
								0.907841	1	35x35	pcc		0.192648	RCTD	18x29	FALSE								0.584143	0.887244	50x50	pcc		0.453323	SpatialScope	50x50	FALSE
								1	1	35x35	pcc		0.187722	RCTD	18x29	FALSE								0.973034	0.983056	50x50	pcc		0.269774	SpatialScope	50x50	FALSE
								1	1	35x35	pcc		0.184513	RCTD	18x29	FALSE								0.0631031	0.87506	50x50	pcc		0.54334	SpatialScope	50x50	FALSE
								1	1	35x35	pcc		0.273284	RCTD	18x29	FALSE								0.99574	0.998046	50x50	pcc		0.332729	SpatialScope	50x50	FALSE
								1	1	35x35	pcc		0.390378	RCTD	18x29	FALSE								-0.170872	-0.149629	50x50	pcc		0.455641	SpatialScope	50x50	FALSE
								0.756098	0.756098	35x35	pcc		0.263905	RCTD	18x29	FALSE								0.978356	0.978497	50x50	pcc		0.888023	SpatialScope	50x50	TRUE
								1	1	35x35	pcc		0.617757	RCTD	18x29	TRUE								0.965808	0.940257	50x50	pcc		0.000667978	SpatialScope	50x50	TRUE
								1	0.666667	35x35	pcc		0.550533	RCTD	18x29	FALSE								0.385749	0.76451	50x50	pcc		0.362631	SpatialScope	50x50	TRUE
								1	1	35x35	pcc		0.41922	RCTD	18x29	TRUE								1	0.946292	50x50	pcc		0.537858	SpatialScope	50x50	TRUE
								1	1	35x35	pcc		0.189403	RCTD	18x29	FALSE								0.977816	0.98978	50x50	pcc		0.663215	SpatialScope	50x50	TRUE
								1	1	35x35	pcc		0.232063	RCTD	18x29	FALSE								0.617647	0.821711	50x50	pcc		0.427322	SpatialScope	50x50	TRUE
								1	1	35x35	pcc		0.181667	RCTD	18x29	FALSE								0.980072	0.980072	50x50	pcc		0.424167	SpatialScope	50x50	TRUE
								1	1	35x35	pcc		0.589653	RCTD	18x29	TRUE								0.946877	0.946877	50x50	pcc		0.486226	SpatialScope	50x50	TRUE
								0.772727	0.829156	35x35	pcc		0.705211	RCTD	18x29	TRUE								1	1	50x50	pcc		0.256009	SpatialScope	50x50	FALSE
								0.884985	0.756098	35x35	pcc		0.219731	RCTD	18x29	FALSE								1	0.969124	50x50	pcc		0.455513	SpatialScope	50x50	TRUE
								1	1	35x35	pcc		0.226847	RCTD	18x29	FALSE								1	0.677003	50x50	pcc		0.568058	SpatialScope	50x50	TRUE
								1	1	35x35	pcc		0.17294	RCTD	18x29	FALSE								0.84699	0.588309	50x50	pcc		0.452753	SpatialScope	50x50	FALSE
								1	1	35x35	pcc		0.76173	RCTD	18x29	TRUE								0.84699	0.758215	50x50	pcc		0.27838	SpatialScope	50x50	FALSE
								1	1	35x35	pcc		0.687208	RCTD	18x29	TRUE								0.989773	0.989773	50x50	pcc		0.293838	SpatialScope	50x50	FALSE
								1	1	35x35	pcc		0.574483	RCTD	18x29	TRUE								0.998273	1	50x50	pcc		0.52244	SpatialScope	50x50	TRUE
								1	1	35x35	pcc		0.270788	RCTD	18x29	FALSE								0.939759	1	50x50	pcc		0.343831	SpatialScope	50x50	TRUE
								0.756098	0.756098	35x35	pcc		0.314897	RCTD	18x29	FALSE								0.98856	0.999133	50x50	pcc		0.209473	SpatialScope	50x50	FALSE
								1	1	35x35	pcc		0.220269	RCTD	18x29	FALSE								0.878446	0.929035	50x50	pcc		0.375979	SpatialScope	50x50	FALSE
								1	1	35x35	pcc		0.370779	RCTD	18x29	FALSE								1	1	50x50	pcc		0.399524	SpatialScope	50x50	FALSE
								1	1	35x35	pcc		0.207916	RCTD	18x29	FALSE								1	0.767857	50x50	pcc		0.319698	SpatialScope	50x50	FALSE
								1	1	35x35	pcc		0.340884	RCTD	18x29	FALSE								0.525487	0.80303	50x50	pcc		0.444784	SpatialScope	50x50	TRUE
								1	1	35x35	pcc		0.415329	RCTD	18x29	FALSE								1	1	50x50	pcc		0.487668	SpatialScope	50x50	TRUE
								1	1	35x35	pcc		0.255287	RCTD	18x29	FALSE								1	1	50x50	pcc		0.291588	SpatialScope	50x50	FALSE
								0.375	1	35x35	pcc		0.260721	RCTD	18x29	FALSE								0.984732	0.996522	50x50	pcc		0.384465	SpatialScope	50x50	FALSE
								0.738549	0.738549	35x35	pcc		0.223663	RCTD	18x29	FALSE								1	1	50x50	pcc		0.206374	SpatialScope	50x50	FALSE
								1	1	35x35	pcc		0.520961	RCTD	18x29	FALSE								0.731925	0.731925	50x50	pcc		0.161297	SpatialScope	50x50	FALSE
								0.375	0.375	35x35	pcc		0.300042	RCTD	18x29	FALSE								1	0.961197	50x50	pcc		0.440059	SpatialScope	50x50	FALSE
								1	1	35x35	pcc		0.235431	RCTD	18x29	FALSE								1	1	50x50	pcc		0.309291	SpatialScope	50x50	FALSE
								0.509175	0.884985	35x35	pcc		0.320303	RCTD	18x29	FALSE								0.986111	1	50x50	pcc		0.325554	SpatialScope	50x50	FALSE
								0.666667	0.666667	35x35	pcc		0.78567	RCTD	18x29	TRUE								0.882984	0.632026	50x50	pcc		0.461689	SpatialScope	50x50	FALSE
								0.884985	0.884985	35x35	pcc		0.228857	RCTD	18x29	FALSE								1	0.99217	50x50	pcc		0.410792	SpatialScope	50x50	FALSE
								1	1	35x35	pcc		0.228502	RCTD	18x29	FALSE								0.806559	0.806559	50x50	pcc		0.386273	SpatialScope	50x50	FALSE
								1	1	35x35	pcc		0.497456	RCTD	18x29	TRUE								0.758215	0.632026	50x50	pcc		0.444052	SpatialScope	50x50	TRUE
								1	1	35x35	pcc		0.209658	RCTD	18x29	FALSE								0.409091	0.409091	50x50	pcc		0.578516	SpatialScope	50x50	TRUE
								1	1	35x35	pcc		0.492608	RCTD	18x29	TRUE								0.414758	0.887244	50x50	pcc		0.388871	SpatialScope	50x50	TRUE
								1	1	35x35	pcc		0.206406	RCTD	18x29	FALSE								0.809709	0.980072	50x50	pcc		0.28957	SpatialScope	50x50	FALSE
								1	1	35x35	pcc		0.293923	RCTD	18x29	FALSE								0.737468	0.806559	50x50	pcc		0.301107	SpatialScope	50x50	FALSE
								1	1	35x35	pcc		0.119265	RCTD	18x29	FALSE								0.916035	0.980072	50x50	pcc		0.413957	SpatialScope	50x50	FALSE
								1	1	35x35	pcc		0.126093	RCTD	18x29	FALSE								1	0.96	50x50	pcc		0.380086	SpatialScope	50x50	TRUE
								1	1	35x35	pcc		0.233957	RCTD	18x29	FALSE								0.340307	0.940175	50x50	pcc		0.36901	SpatialScope	50x50	FALSE
								1	1	35x35	pcc		0.165146	RCTD	18x29	FALSE								0.876155	0.582036	50x50	pcc		0.310445	SpatialScope	50x50	TRUE
								1	1	35x35	pcc		0.211572	RCTD	18x29	FALSE								1	0.98978	50x50	pcc		0.445121	SpatialScope	50x50	TRUE
								1	1	35x35	pcc		0.304563	RCTD	18x29	FALSE								0.959548	0.924486	50x50	pcc		0.471448	SpatialScope	50x50	TRUE
								1	1	35x35	pcc		0.659699	RCTD	18x29	TRUE								0.449153	0.449153	50x50	pcc		0.384091	SpatialScope	50x50	TRUE
								1	1	35x35	pcc		0.615021	RCTD	18x29	TRUE								0.767857	0.767857	50x50	pcc		0.477856	SpatialScope	50x50	TRUE
								1	1	35x35	pcc		0.274725	RCTD	18x29	FALSE								0.885965	0.946292	50x50	pcc		0.335139	SpatialScope	50x50	TRUE
								1	0.756098	35x35	pcc		0.202424	RCTD	18x29	FALSE								0.746203	1	50x50	pcc		0.305939	SpatialScope	50x50	FALSE
								1	1	35x35	pcc		0.176017	RCTD	18x29	FALSE								1	0.677003	50x50	pcc		0.429371	SpatialScope	50x50	FALSE
								1	1	35x35	pcc		0.568737	RCTD	18x29	TRUE								0.677003	0.677003	50x50	pcc		0.239489	SpatialScope	50x50	FALSE
								1	0.874475	35x35	pcc		0.661759	RCTD	18x29	TRUE								0.409091	-0.123091	50x50	pcc		0.638386	SpatialScope	50x50	TRUE
								1	1	35x35	pcc		0.731592	RCTD	18x29	TRUE								-0.160714	0.767857	50x50	pcc		0.581897	SpatialScope	50x50	TRUE
								1	1	35x35	pcc		0.526651	RCTD	18x29	FALSE								0.782245	0.969197	50x50	pcc		0.258751	SpatialScope	50x50	TRUE
								1	1	35x35	pcc		0.77935	RCTD	18x29	TRUE								0.978385	0.904025	50x50	pcc		0.456298	SpatialScope	50x50	TRUE
								0.715678	1	35x35	pcc		0.743424	RCTD	18x29	TRUE								0.433812	0.984452	50x50	pcc		0.269487	SpatialScope	50x50	FALSE
								1	1	35x35	pcc		0.612642	RCTD	18x29	TRUE								0.790333	0.601776	50x50	pcc		0.248423	SpatialScope	50x50	FALSE
								1	1	35x35	pcc		0.756321	RCTD	18x29	TRUE								0.980072	0.980072	50x50	pcc		0.517143	SpatialScope	50x50	TRUE
								0.945611	0.945611	35x35	pcc		0.647823	RCTD	18x29	TRUE								1	1	50x50	pcc		0.3989	SpatialScope	50x50	FALSE
								1	1	35x35	pcc		0.625099	RCTD	18x29	TRUE								0.731925	1	50x50	pcc		0.521175	SpatialScope	50x50	TRUE
								1	1	35x35	pcc		0.644864	RCTD	18x29	TRUE								0.731925	0.731925	50x50	pcc		0.383707	SpatialScope	50x50	TRUE
								1	1	35x35	pcc		0.231852	RCTD	18x29	FALSE								1	1	50x50	pcc		0.334892	SpatialScope	50x50	FALSE
								1	1	35x35	pcc		0.751113	RCTD	18x29	TRUE								0.996829	1	50x50	pcc		0.494035	SpatialScope	50x50	TRUE
								-0.111111	-0.111111	35x35	pcc		0.597959	RCTD	18x29	TRUE								1	1	50x50	pcc		0.408699	SpatialScope	50x50	TRUE
								0.559259	0.559259	35x35	pcc		0.270909	RCTD	18x29	FALSE								0.983305	1	50x50	pcc		0.409267	SpatialScope	50x50	TRUE
								1	1	35x35	pcc		0.319987	RCTD	18x29	FALSE								0.958885	1	50x50	pcc		0.516184	SpatialScope	50x50	TRUE
								1	1	35x35	pcc		0.388284	RCTD	18x29	FALSE								0.912251	0.781929	50x50	pcc		0.425261	SpatialScope	50x50	TRUE
								1	1	35x35	pcc		0.306803	RCTD	18x29	FALSE								1	1	50x50	pcc		0.291893	SpatialScope	50x50	FALSE
								1	1	35x35	pcc		0.232449	RCTD	18x29	FALSE								0.561951	0.561951	50x50	pcc		0.312717	SpatialScope	50x50	FALSE
								1	1	35x35	pcc		0.433535	RCTD	18x29	FALSE								1	1	50x50	pcc		0.385724	SpatialScope	50x50	FALSE
								1	1	35x35	pcc		0.710234	RCTD	18x29	TRUE								1	1	50x50	pcc		0.340475	SpatialScope	50x50	FALSE
								1	1	35x35	pcc		0.668483	RCTD	18x29	TRUE								0.961197	1	50x50	pcc		0.435432	SpatialScope	50x50	TRUE
								1	1	35x35	pcc		0.748881	RCTD	18x29	TRUE								0.540431	0.99217	50x50	pcc		0.179345	SpatialScope	50x50	FALSE
								1	1	35x35	pcc		0.479627	RCTD	18x29	FALSE								1	1	50x50	pcc		0.295582	SpatialScope	50x50	FALSE
								1	1	35x35	pcc		0.145065	RCTD	18x29	FALSE								0.731925	0.731925	50x50	pcc		0.524369	SpatialScope	50x50	TRUE
								1	1	35x35	pcc		0.760084	RCTD	18x29	TRUE								1	0.882984	50x50	pcc		0.324355	SpatialScope	50x50	FALSE
								1	1	35x35	pcc		0.347802	RCTD	18x29	FALSE								0.99217	0.99217	50x50	pcc		0.876636	SpatialScope	50x50	TRUE
								1	1	35x35	pcc		0.20796	RCTD	18x29	FALSE								1	1	50x50	pcc		0.359859	SpatialScope	50x50	FALSE
								1	1	35x35	pcc		0.714462	RCTD	18x29	TRUE								1	1	50x50	pcc		0.303793	SpatialScope	50x50	FALSE
								1	1	35x35	pcc		0.768506	RCTD	18x29	TRUE								1	1	50x50	pcc		0.384019	SpatialScope	50x50	TRUE
								1	1	35x35	pcc		0.755589	RCTD	18x29	TRUE								0.790323	0.839372	50x50	pcc		0.495077	SpatialScope	50x50	TRUE
								0.738549	0.738549	35x35	pcc		0.708026	RCTD	18x29	TRUE								0.906597	0.906597	50x50	pcc		0.344807	SpatialScope	50x50	TRUE
								1	1	35x35	pcc		0.751575	RCTD	18x29	TRUE								0.916035	0.561339	50x50	pcc		0.463695	SpatialScope	50x50	FALSE
								1	1	35x35	pcc		0.807549	RCTD	18x29	TRUE								1	1	50x50	pcc		0.46556	SpatialScope	50x50	TRUE
								0.375	0.375	35x35	pcc		0.290705	RCTD	18x29	FALSE								1	1	50x50	pcc		0.537277	SpatialScope	50x50	TRUE
								1	1	35x35	pcc		0.44737	RCTD	18x29	FALSE								0.839372	0.878595	50x50	pcc		0.27799	SpatialScope	50x50	FALSE
								1	1	35x35	pcc		0.198943	RCTD	18x29	FALSE								-0.219578	0.767857	50x50	pcc		0.483573	SpatialScope	50x50	FALSE
								0.715678	0.715678	35x35	pcc		0.651826	RCTD	18x29	TRUE								-0.123091	-0.0833333	50x50	pcc		0.509179	SpatialScope	50x50	TRUE
								1	1	35x35	pcc		0.570614	RCTD	18x29	TRUE								0.892099	0.892099	50x50	pcc		0.424434	SpatialScope	50x50	TRUE
								1	1	35x35	pcc		0.746906	RCTD	18x29	TRUE								0.887164	0.766356	50x50	pcc		0.509311	SpatialScope	50x50	TRUE
								1	1	35x35	pcc		0.705029	RCTD	18x29	TRUE								0.731925	1	50x50	pcc		0.35687	SpatialScope	50x50	FALSE
								1	1	35x35	pcc		0.752988	RCTD	18x29	TRUE								1	0.731925	50x50	pcc		0.29712	SpatialScope	50x50	FALSE
								0.888235	0.888235	35x35	pcc		0.562608	RCTD	18x29	TRUE								1	1	50x50	pcc		0.333659	SpatialScope	50x50	FALSE
								1	0.52381	35x35	pcc		0.222094	RCTD	18x29	FALSE								1	1	50x50	pcc		0.279998	SpatialScope	50x50	FALSE
								1	1	35x35	pcc		0.209792	RCTD	18x29	FALSE								0.16129	0.428207	50x50	pcc		0.562804	SpatialScope	50x50	TRUE
								0.756098	1	35x35	pcc		0.145033	RCTD	18x29	FALSE								0.68636	0.934524	50x50	pcc		0.465997	SpatialScope	50x50	TRUE
								1	1	35x35	pcc		0.31429	RCTD	18x29	FALSE								1	1	50x50	pcc		0.415686	SpatialScope	50x50	TRUE
								-0.111111	1	35x35	pcc		0.625755	RCTD	18x29	TRUE								0.638889	0.762001	50x50	pcc		0.411119	SpatialScope	50x50	TRUE
								1	1	35x35	pcc		0.740274	RCTD	18x29	TRUE								1	1	50x50	pcc		0.287954	SpatialScope	50x50	TRUE
								0.666667	0.666667	35x35	pcc		0.682434	RCTD	18x29	TRUE								0.807332	0.807332	50x50	pcc		0.240381	SpatialScope	50x50	TRUE
								1	1	35x35	pcc		0.20906	RCTD	18x29	FALSE								0.652647	0.94613	50x50	pcc		0.22178	SpatialScope	50x50	FALSE
								0.375	1	35x35	pcc		0.716074	RCTD	18x29	TRUE								1	1	50x50	pcc		0.325973	SpatialScope	50x50	FALSE
								1	1	35x35	pcc		0.247088	RCTD	18x29	FALSE								0.879312	0.721493	50x50	pcc		0.47018	SpatialScope	50x50	TRUE
								1	1	35x35	pcc		0.721431	RCTD	18x29	TRUE								-0.03496	0.0026709	50x50	pcc		0.470008	SpatialScope	50x50	FALSE
								1	1	35x35	pcc		0.627362	RCTD	18x29	TRUE								0.764521	0.891941	50x50	pcc		0.314702	SpatialScope	50x50	TRUE
								0.375	0.666667	35x35	pcc		0.74155	RCTD	18x29	TRUE								1	0.409091	50x50	pcc		0.321687	SpatialScope	50x50	FALSE
								1	1	35x35	pcc		0.601216	RCTD	18x29	TRUE								1	1	50x50	pcc		0.43996	SpatialScope	50x50	TRUE
								1	1	35x35	pcc		0.134207	RCTD	18x29	FALSE								0.996228	0.996228	50x50	pcc		0.45432	SpatialScope	50x50	TRUE
								0.772727	1	35x35	pcc		0.341194	RCTD	18x29	FALSE								0.998389	0.999262	50x50	pcc		0.51559	SpatialScope	50x50	TRUE
								0.884985	1	35x35	pcc		0.198427	RCTD	18x29	FALSE								0.843011	0.998269	50x50	pcc		0.418512	SpatialScope	50x50	TRUE
								1	1	35x35	pcc		0.37098	RCTD	18x29	FALSE								0.99689	1	50x50	pcc		0.468134	SpatialScope	50x50	TRUE
								1	1	35x35	pcc		0.186569	RCTD	18x29	FALSE								0.982984	0.99217	50x50	pcc		0.461544	SpatialScope	50x50	TRUE
								1	1	35x35	pcc		0.123909	RCTD	18x29	FALSE								0.878595	0.878595	50x50	pcc		0.392752	SpatialScope	50x50	TRUE
								1	1	35x35	pcc		0.371421	RCTD	18x29	FALSE								1	1	50x50	pcc		0.487784	SpatialScope	50x50	TRUE
								1	1	35x35	pcc		0.229111	RCTD	18x29	FALSE								0.409091	0.409091	50x50	pcc		0.447298	SpatialScope	50x50	TRUE
								1	1	35x35	pcc		0.310756	RCTD	18x29	FALSE								1	1	50x50	pcc		0.268387	SpatialScope	50x50	TRUE
								1	1	35x35	pcc		0.205029	RCTD	18x29	FALSE								-0.0833333	1	50x50	pcc		0.513811	SpatialScope	50x50	TRUE
								1	0.756098	35x35	pcc		0.57131	RCTD	18x29	TRUE								0.409091	0.409091	50x50	pcc		0.4013	SpatialScope	50x50	TRUE
								1	1	35x35	pcc		0.562894	RCTD	18x29	FALSE								0.959584	1	50x50	pcc		0.444819	SpatialScope	50x50	TRUE
								1	1	35x35	pcc		0.374527	RCTD	18x29	FALSE								0.817913	0.817913	50x50	pcc		0.490317	SpatialScope	50x50	TRUE
								1	1	35x35	pcc		0.492089	RCTD	18x29	TRUE								1	1	50x50	pcc		0.203145	SpatialScope	50x50	FALSE
								0.375	0.375	35x35	pcc		0.407862	RCTD	18x29	FALSE								1	1	50x50	pcc		0.514597	SpatialScope	50x50	TRUE
								1	1	35x35	pcc		0.268397	RCTD	18x29	FALSE								0.933673	0.969124	50x50	pcc		0.451703	SpatialScope	50x50	TRUE
								0.756098	1	35x35	pcc		0.606709	RCTD	18x29	TRUE								1	0.946292	50x50	pcc		0.566383	SpatialScope	50x50	FALSE
								1	1	35x35	pcc		0.262983	RCTD	18x29	FALSE								1	0.993813	50x50	pcc		0.346128	SpatialScope	50x50	FALSE
								0.937043	0.960001	35x35	pcc		0.266375	RCTD	18x29	FALSE								1	0.969124	50x50	pcc		0.319349	SpatialScope	50x50	TRUE
								1	1	35x35	pcc		0.216395	RCTD	18x29	FALSE								0.969124	1	50x50	pcc		0.481001	SpatialScope	50x50	TRUE
								0.772727	1	35x35	pcc		0.202421	RCTD	18x29	FALSE								0.758215	0.781929	50x50	pcc		0.289746	SpatialScope	50x50	FALSE
								1	1	35x35	pcc		0.741735	RCTD	18x29	TRUE								0.566667	0.566667	50x50	pcc		0.430251	SpatialScope	50x50	TRUE
								1	1	35x35	pcc		0.197297	RCTD	18x29	FALSE								0.469486	0.593729	50x50	pcc		0.418877	RCTD	50x50	TRUE
								1	0.583333	35x35	pcc		0.687176	RCTD	18x29	TRUE								1	1	50x50	pcc		0.478483	RCTD	50x50	TRUE
								1	1	35x35	pcc		0.544636	RCTD	18x29	FALSE								1	0.409091	50x50	pcc		0.17526	RCTD	50x50	FALSE
								1	1	35x35	pcc		0.508481	RCTD	18x29	FALSE								0.409091	0.409091	50x50	pcc		0.451775	RCTD	50x50	TRUE
								1	1	35x35	pcc		0.72938	RCTD	18x29	TRUE								1	1	50x50	pcc		0.402605	RCTD	50x50	FALSE
								1	1	35x35	pcc		0.532512	RCTD	18x29	TRUE								0.566667	0.566667	50x50	pcc		0.264877	RCTD	50x50	FALSE
								1	1	35x35	pcc		0.719703	RCTD	18x29	TRUE								0.933673	0.933673	50x50	pcc		0.449278	RCTD	50x50	TRUE
								1	1	35x35	pcc		0.214354	RCTD	18x29	FALSE								0.757212	0.36141	50x50	pcc		0.480959	RCTD	50x50	TRUE
								0.375	0.375	35x35	pcc		0.385409	RCTD	18x29	FALSE								0.889831	0.889831	50x50	pcc		0.226208	RCTD	50x50	FALSE
								0.559259	0.772727	35x35	pcc		0.67494	RCTD	18x29	TRUE								0.892099	0.946292	50x50	pcc		0.364584	RCTD	50x50	FALSE
								0.888235	0.888235	35x35	pcc		0.295982	RCTD	18x29	FALSE								-0.181818	-0.181818	50x50	pcc		0.320067	RCTD	50x50	FALSE
								0.738549	0.738549	35x35	pcc		0.264782	RCTD	18x29	FALSE								0.767857	0.767857	50x50	pcc		0.375515	RCTD	50x50	FALSE
								1	1	35x35	pcc		0.209265	RCTD	18x29	FALSE								1	1	50x50	pcc		0.308264	RCTD	50x50	FALSE
								1	1	35x35	pcc		0.407268	RCTD	18x29	FALSE								0.303571	0.385758	50x50	pcc		0.417975	RCTD	50x50	TRUE
								1	1	35x35	pcc		0.350714	RCTD	18x29	FALSE								0.409091	0.409091	50x50	pcc		0.44312	RCTD	50x50	FALSE
								1	1	35x35	pcc		0.281632	RCTD	18x29	FALSE								1	1	50x50	pcc		0.438474	RCTD	50x50	TRUE
								1	1	35x35	pcc		0.354761	RCTD	18x29	FALSE								0.409091	0.409091	50x50	pcc		0.414436	RCTD	50x50	TRUE
								1	1	35x35	pcc		0.219694	RCTD	18x29	FALSE								0.464948	0.293083	50x50	pcc		0.334774	RCTD	50x50	FALSE
								1	1	35x35	pcc		0.237354	RCTD	18x29	FALSE								0.858705	0.969197	50x50	pcc		0.488168	RCTD	50x50	TRUE
								1	1	35x35	pcc		0.278952	RCTD	18x29	FALSE								0.566667	0.566667	50x50	pcc		0.442248	RCTD	50x50	TRUE
								1	0.715678	35x35	pcc		0.424819	RCTD	18x29	FALSE								0.978385	0.978385	50x50	pcc		0.332478	RCTD	50x50	TRUE
								1	1	35x35	pcc		0.460395	RCTD	18x29	FALSE								0.656644	0.657479	50x50	pcc		0.389846	RCTD	50x50	TRUE
								1	1	35x35	pcc		0.762396	RCTD	18x29	TRUE								0.37386	0.0460751	50x50	pcc		0.412144	RCTD	50x50	TRUE
								1	1	35x35	pcc		0.280169	RCTD	18x29	FALSE								1	1	50x50	pcc		0.476332	RCTD	50x50	TRUE
								1	1	35x35	pcc		0.317144	RCTD	18x29	FALSE								1	0.677003	50x50	pcc		0.442251	RCTD	50x50	TRUE
								1	1	35x35	pcc		0.268325	RCTD	18x29	FALSE								0.677003	1	50x50	pcc		0.353647	RCTD	50x50	TRUE
								1	1	35x35	pcc		0.410704	RCTD	18x29	FALSE								0.980072	1	50x50	pcc		0.361124	RCTD	50x50	TRUE
								1	1	35x35	pcc		0.393254	RCTD	18x29	FALSE								1	1	50x50	pcc		0.375347	RCTD	50x50	FALSE
								1	1	35x35	pcc		0.698581	RCTD	18x29	TRUE								0.997749	0.998968	50x50	pcc		0.485417	RCTD	50x50	TRUE
								0.666667	0.666667	35x35	pcc		0.76587	RCTD	18x29	TRUE								0.91262	0.934835	50x50	pcc		0.455205	RCTD	50x50	TRUE
								1	1	35x35	pcc		0.717882	RCTD	18x29	TRUE								0.995582	1	50x50	pcc		0.315148	RCTD	50x50	FALSE
								1	1	35x35	pcc		0.792056	RCTD	18x29	TRUE								0.980072	1	50x50	pcc		0.259348	RCTD	50x50	FALSE
								1	1	35x35	pcc		0.392154	RCTD	18x29	FALSE								1	1	50x50	pcc		0.359234	RCTD	50x50	FALSE
								1	0.945611	35x35	pcc		0.227117	RCTD	18x29	FALSE								1	1	50x50	pcc		0.449262	RCTD	50x50	FALSE
								1	1	35x35	pcc		0.338276	RCTD	18x29	FALSE								0.891667	0.903513	50x50	pcc		0.233724	RCTD	50x50	FALSE
								0.884985	0.884985	35x35	pcc		0.58641	RCTD	18x29	TRUE								1	1	50x50	pcc		0.237276	RCTD	50x50	FALSE
								1	1	35x35	pcc		0.757777	RCTD	18x29	TRUE								-0.0833333	-0.0833333	50x50	pcc		0.245394	RCTD	50x50	FALSE
								1	1	35x35	pcc		0.418054	RCTD	18x29	FALSE								0.943701	0.943701	50x50	pcc		0.279897	RCTD	50x50	FALSE
								1	1	35x35	pcc		0.749615	RCTD	18x29	TRUE								0.711636	1	50x50	pcc		0.429469	RCTD	50x50	FALSE
								1	1	35x35	pcc		0.575176	RCTD	18x29	TRUE								1	1	50x50	pcc		0.354529	RCTD	50x50	FALSE
								1	1	35x35	pcc		0.776918	RCTD	18x29	TRUE								1	1	50x50	pcc		0.44244	RCTD	50x50	FALSE
								1	1	35x35	pcc		0.189539	RCTD	18x29	FALSE								0.933673	0.933673	50x50	pcc		0.302573	RCTD	50x50	FALSE
								1	1	35x35	pcc		0.766185	RCTD	18x29	TRUE								1	1	50x50	pcc		0.50836	RCTD	50x50	FALSE
								0.715678	0.715678	35x35	pcc		0.702638	RCTD	18x29	TRUE								1	1	50x50	pcc		0.467384	RCTD	50x50	TRUE
								0.829156	0.888235	35x35	pcc		0.729869	RCTD	18x29	TRUE								0.986103	1	50x50	pcc		0.464699	RCTD	50x50	FALSE
								1	1	35x35	pcc		0.738524	RCTD	18x29	TRUE								0.98978	0.98978	50x50	pcc		0.388112	RCTD	50x50	FALSE
								1	1	35x35	pcc		0.720765	RCTD	18x29	TRUE								0.892099	1	50x50	pcc		0.426133	RCTD	50x50	FALSE
								1	1	35x35	pcc		0.516739	RCTD	18x29	FALSE								0.737468	0.885965	50x50	pcc		0.231201	RCTD	50x50	FALSE
								1	1	35x35	pcc		0.792994	RCTD	18x29	TRUE								0.757212	0.861233	50x50	pcc		0.316541	RCTD	50x50	FALSE
								1	1	35x35	pcc		0.734376	RCTD	18x29	TRUE								0.710168	0.49378	50x50	pcc		0.488936	RCTD	50x50	TRUE
								0.545455	0.798272	35x35	pcc		0.252977	RCTD	18x29	FALSE								0.0282466	0.256174	50x50	pcc		0.376725	RCTD	50x50	TRUE
[truncated: 60,559 more rows]

## Sheet: Figure S5
Figure S5
	PCC
		Dataset1
		mean	error bar
	SpatialScope'	0.954696	0.0288783
	'Tangram'	0.827809	0.0364252
	'CytoSPACE'	0.803968	0.054359
	'RCTD'	0.926502	0.0279966
	'SpatialDWLS'	0.89404	0.0357488
	'Cell2location'	0.930378	0.0250351
	'CARD'	0.894118	0.0274103
	'SpaOTsc'	0.736602	0.0349908
	'novoSpaRc'	0.830134	0.0421053
	'DestVI'	0.856889	0.042593
	'STRIDE'	0.772424	0.0379642
	'SPOTlight'	0.597269	0.0609585
	'DSTG'	0.897274	0.0324715
	RMSE
		Dataset1
		mean	error bar
	SpatialScope'	0.0144388	0.00838387
	'Tangram'	0.086549	0.00828965
	'CytoSPACE'	0.0637814	0.0155123
	'RCTD'	0.0436728	0.00793028
	'SpatialDWLS'	0.0493389	0.009884
	'Cell2location'	0.0393891	0.00796142
	'CARD'	0.0695343	0.00774553
	'SpaOTsc'	0.13341	0.00564815
	'novoSpaRc'	0.074835	0.00952873
	'DestVI'	0.0592075	0.0105238
	'STRIDE'	0.105072	0.00835456
	'SPOTlight'	0.140119	0.00941523
	'DSTG'	0.0587093	0.00872161

## Sheet: Figure S6
Figure S6
	PCC
		Dataset2
		mean	error bar
	SpatialScope'	0.954958	0.0138729
	'Tangram'	0.738657	0.0254934
	'CytoSPACE'	0.808282	0.0284974
	'RCTD'	0.946396	0.0116133
	'SpatialDWLS'	0.92793	0.0137592
	'Cell2location'	0.947858	0.0102907
	'CARD'	0.926771	0.0135681
	'SpaOTsc'	0.803966	0.0171932
	'novoSpaRc'	0.842671	0.0198628
	'DestVI'	0.940178	0.0119307
	'STRIDE'	0.809736	0.0220719
	'SPOTlight'	0.396968	0.0362843
	'DSTG'	0.914804	0.0136343
	RMSE
		Dataset2
		mean	error bar
	SpatialScope'	0.0247522	0.00605448
	'Tangram'	0.137224	0.0064353
	'CytoSPACE'	0.0893568	0.0110596
	'RCTD'	0.0592847	0.0061891
	'SpatialDWLS'	0.0543405	0.00588503
	'Cell2location'	0.052183	0.00422774
	'CARD'	0.107133	0.00850925
	'SpaOTsc'	0.150387	0.00415967
	'novoSpaRc'	0.109753	0.00545705
	'DestVI'	0.0590868	0.00461189
	'STRIDE'	0.127035	0.00561496
	'SPOTlight'	0.213239	0.00766476
	'DSTG'	0.0770542	0.00489647

## Sheet: Figure S7
Figure S7
	PCC
		Dataset3
		mean	error bar
	SpatialScope'	0.935689	0.0223804
	'Tangram'	0.635439	0.0403933
	'CytoSPACE'	0.796284	0.0380908
	'RCTD'	0.929975	0.0168234
	'SpatialDWLS'	0.888282	0.0262183
	'Cell2location'	0.918076	0.0186584
	'CARD'	0.889572	0.0233337
	'SpaOTsc'	0.700048	0.0303354
	'novoSpaRc'	0.739442	0.034146
	'DestVI'	0.831545	0.0391254
	'STRIDE'	0.723999	0.0356274
	'SPOTlight'	0.531879	0.0448582
	'DSTG'	0.777588	0.0315664
	RMSE
		Dataset3
		mean	error bar
	SpatialScope'	0.0312302	0.00934371
	'Tangram'	0.15822	0.00881006
	'CytoSPACE'	0.0967233	0.0151024
	'RCTD'	0.0636997	0.0079182
	'SpatialDWLS'	0.0660039	0.00989545
	'Cell2location'	0.0679629	0.00666508
	'CARD'	0.103171	0.0109596
	'SpaOTsc'	0.167906	0.00628614
	'novoSpaRc'	0.140587	0.00804725
	'DestVI'	0.0927777	0.0122621
	'STRIDE'	0.150097	0.00759211
	'SPOTlight'	0.18778	0.00912651
	'DSTG'	0.127455	0.00887125

## Sheet: Figure S8
Figure S8
	PCC
		Dataset4
		mean	error bar
	SpatialScope'	0.948868	0.0167432
	'Tangram'	0.756711	0.0273761
	'CytoSPACE'	0.801279	0.0318417
	'RCTD'	0.950664	0.0109035
	'SpatialDWLS'	0.928055	0.015296
	'Cell2location'	0.946396	0.0113276
	'CARD'	0.933483	0.0131549
	'SpaOTsc'	0.818945	0.0184242
	'novoSpaRc'	0.85351	0.0214646
	'DestVI'	0.947487	0.0114691
	'STRIDE'	0.867023	0.0201071
	'SPOTlight'	0.368475	0.0416655
	'DSTG'	0.906345	0.0162487
	RMSE
		Dataset4
		mean	error bar
	SpatialScope'	0.0277077	0.00713361
	'Tangram'	0.133557	0.00672841
	'CytoSPACE'	0.0941861	0.0123219
	'RCTD'	0.0595803	0.00716157
	'SpatialDWLS'	0.0537955	0.00645545
	'Cell2location'	0.0516192	0.00470588
	'CARD'	0.104562	0.00954728
	'SpaOTsc'	0.144522	0.00459424
	'novoSpaRc'	0.104292	0.00576156
	'DestVI'	0.054533	0.00472859
	'STRIDE'	0.108043	0.00563537
	'SPOTlight'	0.214239	0.00883051
	'DSTG'	0.0836403	0.00555547

[truncated: 21 more sheets: Figure S9, Figure S10, Figure S11, Figure S12, Figure S13, Figure S14, Figure S16, Figure S21, Figure S34, Figure S39, Figure S45, Figure S46, Figure S47, Figure S49, Figure S50, Figure S51, Figure S53, Figure S57, Figure S58, Figure S63 …]
